# Supplementary material for: SETD7-mediated monomethylation is enriched on soluble Tau in Alzheimer’s disease
Source: Mol Neurodegener. 2021 Jul 2;16:46. doi: 10.1186/s13024-021-00468-x (PMC8254302; doi:10.1186/s13024-021-00468-x)
Supplement: Supplementary file 4 — Additional file 4: Suppl. Table S6. Peptide counts in subcellular fractions [file 13024_2021_468_MOESM4_ESM.xlsx]

## Sheet: Bichmann et al Suppl Table S5 p
Suppl. Table S5: Peptide counts in subcellular fractions
	Gene symbol	replicate A cytoplasm peptide count	replicate B cytoplasm peptide count	replicate C cytoplasm peptide count	replicate A nuclear peptide count	replicate B nuclear peptide count	replicate C nuclear peptide count	replicate A chromatin bound peptide count	replicate B chromatin bound peptide count	replicate C chromatin bound peptide count
1	AAAS	NA	NA	NA	4	5	NA	2	1	NA
2	AACS	NA	NA	3	NA	NA	NA	NA	NA	NA
3	AAGAB	3	2	2	NA	NA	NA	NA	NA	NA
4	AAK1	13	9	5	3	2	5	NA	NA	NA
5	AAMDC	1	NA	2	NA	NA	NA	NA	NA	NA
6	AAMP	3	2	3	NA	NA	1	NA	NA	NA
7	AAR2	3	3	2	2	NA	NA	NA	NA	NA
8	AARS	29	31	37	6	10	9	NA	NA	NA
9	AARS2	NA	NA	NA	3	NA	NA	NA	NA	NA
10	AARSD1	6	12	10	2	3	1	NA	NA	NA
11	AASDHPPT	12	8	8	4	5	3	NA	NA	NA
12	AASS	NA	NA	1	2	NA	1	NA	NA	NA
13	AATF	NA	NA	NA	NA	2	1	NA	NA	NA
14	ABAT	6	2	6	10	5	6	1	NA	NA
15	ABCA13	NA	1	NA	1	NA	NA	NA	NA	NA
16	ABCA3	NA	NA	NA	NA	1	1	NA	NA	NA
17	ABCA7	NA	NA	NA	NA	1	NA	NA	NA	NA
18	ABCB10	NA	NA	NA	1	5	11	NA	NA	NA
19	ABCB6	NA	NA	NA	NA	1	NA	NA	NA	NA
20	ABCB7	NA	NA	NA	2	2	2	NA	NA	NA
21	ABCC1	NA	NA	2	1	NA	NA	NA	NA	NA
22	ABCC10	NA	NA	1	1	1	1	NA	NA	NA
23	ABCC4	NA	NA	NA	1	NA	1	NA	NA	NA
24	ABCD1	NA	NA	NA	NA	NA	1	NA	NA	NA
25	ABCD3	NA	NA	2	6	1	10	NA	NA	NA
26	ABCE1	9	7	9	7	8	9	NA	NA	NA
27	ABCF1	15	8	17	22	19	17	2	2	NA
28	ABCF2	2	2	4	4	2	4	NA	NA	NA
29	ABCF3	3	2	4	1	NA	4	NA	NA	NA
30	ABHD10	2	3	NA	11	10	11	2	2	NA
31	ABHD11	NA	NA	NA	1	NA	1	NA	NA	NA
32	ABHD12	1	3	NA	6	7	10	NA	NA	NA
33	ABHD14B	NA	NA	4	NA	NA	NA	NA	NA	NA
34	ABHD16A	NA	NA	NA	3	4	6	NA	NA	NA
35	ABHD6	NA	1	NA	1	NA	NA	NA	NA	NA
36	ABI1	2	4	3	8	6	5	1	NA	NA
37	ABI2	2	5	5	6	4	3	NA	NA	NA
38	ABI3	NA	NA	NA	1	1	NA	NA	NA	NA
39	ABL1	1	4	NA	17	6	2	NA	NA	NA
40	ABL2	1	1	NA	5	2	1	NA	NA	NA
41	ABLIM1	5	10	6	11	5	3	1	1	NA
42	ABLIM2	NA	NA	NA	8	3	NA	NA	NA	NA
43	ABR	6	7	5	4	1	1	NA	NA	NA
44	ABRACL	2	2	2	NA	NA	1	NA	NA	NA
45	ABTB1	NA	NA	NA	NA	NA	1	NA	NA	NA
46	ABTB2	NA	1	NA	NA	NA	NA	NA	NA	NA
47	ACAA1	NA	3	1	10	9	12	NA	NA	NA
48	ACAA2	4	1	4	12	14	14	2	3	4
49	ACACA	30	42	15	5	6	1	NA	NA	NA
50	ACACB	NA	NA	NA	NA	NA	NA	NA	1	NA
51	ACAD8	NA	NA	NA	1	1	1	NA	NA	NA
52	ACAD9	NA	NA	NA	6	11	21	1	NA	3
53	ACADM	2	1	NA	6	5	8	NA	NA	NA
54	ACADSB	NA	1	NA	1	1	NA	NA	NA	NA
55	ACADVL	1	NA	NA	6	17	24	1	1	2
56	ACAP2	NA	1	1	NA	NA	1	NA	NA	NA
57	ACAP3	2	NA	1	NA	NA	NA	NA	NA	NA
58	ACAT1	9	5	4	14	16	14	4	6	1
59	ACAT2	16	14	15	13	12	9	1	3	2
60	ACBD3	1	7	11	4	1	2	NA	NA	NA
61	ACBD5	NA	NA	NA	NA	NA	2	NA	NA	NA
62	ACBD6	3	1	NA	NA	NA	NA	NA	NA	NA
63	ACBD7	3	1	2	NA	NA	NA	NA	NA	NA
64	ACIN1	3	2	5	25	18	12	27	24	21
65	ACKR3	NA	NA	NA	NA	NA	1	NA	NA	NA
66	ACLY	39	52	38	25	30	24	1	4	2
67	ACO1	16	4	15	4	3	2	NA	NA	NA
68	ACO2	18	17	7	23	21	18	3	2	1
69	ACOT13	1	1	1	4	5	4	1	1	2
70	ACOT2	NA	NA	NA	3	NA	NA	NA	NA	1
71	ACOT7	14	13	14	5	6	4	NA	2	NA
72	ACOT8	NA	NA	NA	1	NA	2	NA	NA	NA
73	ACOT9	1	2	1	7	9	13	2	NA	NA
74	ACOX1	NA	2	4	5	6	14	NA	NA	NA
75	ACOX3	NA	NA	NA	NA	NA	3	NA	NA	NA
76	ACP1	7	5	7	5	5	2	NA	NA	NA
77	ACP2	4	5	8	4	2	5	NA	NA	NA
78	ACSBG2	1	NA	NA	NA	NA	NA	NA	NA	NA
79	ACSF2	1	NA	NA	NA	NA	NA	NA	NA	NA
80	ACSF3	NA	NA	NA	2	1	5	NA	NA	NA
81	ACSL1	2	3	1	NA	1	NA	NA	NA	NA
82	ACSL3	8	6	4	5	6	9	NA	NA	1
83	ACSL4	12	14	NA	14	21	7	1	2	NA
84	ACSL6	NA	NA	NA	1	NA	NA	NA	NA	NA
85	ACSS2	14	15	10	3	2	NA	NA	NA	NA
86	ACTA1	NA	NA	1	NA	NA	NA	NA	NA	NA
87	ACTA2	NA	NA	NA	NA	NA	NA	NA	NA	5
88	ACTB	9	9	8	6	9	8	15	8	9
89	ACTBL2	NA	NA	1	1	NA	1	NA	1	NA
90	ACTC1	2	3	1	1	2	7	NA	3	NA
91	ACTL6A	6	5	6	14	11	12	6	9	6
92	ACTL6B	NA	1	1	7	6	2	NA	NA	NA
93	ACTL7B	NA	NA	NA	NA	NA	NA	1	NA	NA
94	ACTN1	11	11	24	9	10	27	NA	3	8
95	ACTN4	26	29	33	15	20	35	4	11	14
96	ACTR10	12	14	12	10	14	8	NA	1	NA
97	ACTR1A	7	8	8	7	8	4	6	9	3
98	ACTR1B	3	3	3	3	4	3	NA	NA	NA
99	ACTR2	13	13	11	12	12	10	2	3	3
100	ACTR3	16	16	13	13	13	12	4	8	6
101	ACTR3B	NA	NA	2	4	2	2	NA	NA	NA
102	ACTR5	NA	NA	NA	2	2	2	NA	NA	NA
103	ACTR6	NA	NA	NA	2	NA	NA	NA	NA	NA
104	ACTR8	NA	NA	NA	2	1	3	NA	NA	NA
105	ACTRT1	1	NA	NA	NA	NA	NA	NA	NA	NA
106	ACVR2A	NA	NA	NA	NA	NA	1	NA	NA	NA
107	ACY1	1	2	5	NA	NA	NA	NA	NA	NA
108	ACYP1	5	4	4	4	4	1	NA	NA	NA
109	ADA	1	NA	6	NA	NA	NA	NA	NA	NA
110	ADAL	NA	NA	1	NA	NA	NA	NA	NA	NA
111	ADAM10	1	1	1	5	5	15	NA	NA	NA
112	ADAM11	1	10	1	9	6	8	NA	NA	NA
113	ADAM12	NA	NA	NA	NA	NA	1	NA	NA	NA
114	ADAM22	NA	NA	NA	3	2	4	NA	NA	NA
115	ADAM23	NA	NA	NA	1	NA	1	NA	NA	NA
116	ADAM32	NA	NA	NA	1	NA	NA	NA	NA	NA
117	ADAM9	1	NA	2	3	5	9	NA	NA	NA
118	ADAP1	1	NA	NA	2	3	NA	NA	NA	NA
119	ADAR	1	1	3	28	37	29	31	25	17
120	ADARB1	NA	NA	NA	NA	1	2	3	2	1
121	ADCK1	NA	NA	NA	NA	NA	1	NA	NA	NA
122	ADCK4	NA	NA	NA	1	NA	NA	NA	NA	NA
123	ADCY5	NA	NA	NA	NA	NA	1	NA	NA	NA
124	ADCY6	NA	NA	NA	NA	1	NA	NA	NA	NA
125	ADCY7	NA	NA	NA	1	NA	NA	NA	NA	NA
126	ADCY8	NA	NA	NA	NA	NA	NA	1	NA	NA
127	ADD1	20	19	21	26	23	24	11	14	8
128	ADD2	21	20	16	27	29	14	8	12	NA
129	ADD3	1	2	6	11	12	17	1	NA	3
130	ADGRA3	1	NA	1	1	1	1	NA	NA	NA
131	ADGRG4	NA	NA	NA	NA	NA	1	NA	NA	NA
132	ADGRL2	2	NA	2	7	7	10	NA	NA	NA
133	ADH5	12	10	13	7	7	5	1	2	1
134	ADI1	2	NA	2	NA	NA	NA	NA	NA	NA
135	ADK	9	7	13	1	NA	1	NA	NA	NA
136	ADNP	NA	NA	NA	19	18	18	23	21	14
137	ADNP2	NA	1	NA	1	2	2	NA	NA	NA
138	ADO	4	4	2	2	2	NA	NA	NA	NA
139	ADPGK	NA	NA	1	NA	NA	2	NA	NA	NA
140	ADPRHL2	5	1	5	NA	NA	NA	NA	NA	NA
141	ADRBK1	3	1	3	8	10	5	NA	NA	NA
142	ADRBK2	NA	NA	NA	1	NA	NA	NA	NA	NA
143	ADRM1	5	3	5	2	2	3	1	1	1
144	ADSL	8	12	11	3	4	4	NA	NA	NA
145	ADSS	8	8	8	1	1	2	NA	NA	NA
146	ADSSL1	1	1	1	NA	NA	NA	NA	NA	NA
147	AEBP1	NA	NA	NA	NA	NA	1	NA	NA	NA
148	AEBP2	NA	NA	1	NA	NA	NA	NA	NA	NA
149	AEN	NA	NA	NA	1	NA	NA	NA	NA	NA
150	AES	NA	NA	2	NA	NA	NA	NA	NA	NA
151	AFAP1	3	4	5	9	9	5	2	2	NA
152	AFAP1L2	NA	NA	3	NA	NA	NA	NA	NA	NA
153	AFF3	NA	NA	NA	1	NA	NA	NA	NA	NA
154	AFF4	NA	NA	1	6	2	1	NA	NA	NA
155	AFG3L2	2	NA	1	20	15	21	NA	NA	NA
156	AFP	NA	NA	1	NA	NA	NA	NA	NA	NA
157	AFTPH	2	NA	NA	NA	NA	NA	NA	NA	NA
158	AGAP1	3	5	6	3	2	NA	NA	NA	NA
159	AGAP2	NA	NA	NA	1	1	NA	NA	NA	NA
160	AGAP3	5	6	3	7	6	1	NA	2	1
161	AGFG1	4	4	5	4	5	6	1	1	1
162	AGK	7	4	1	6	10	15	NA	NA	NA
163	AGL	6	5	22	1	NA	NA	NA	NA	NA
164	AGO1	6	NA	6	4	4	5	1	4	NA
165	AGO2	3	5	4	NA	3	1	NA	NA	NA
166	AGO4	NA	NA	NA	NA	NA	NA	NA	NA	1
167	AGPAT1	2	3	2	3	3	4	NA	NA	NA
168	AGPAT4	1	2	NA	5	4	3	NA	NA	NA
169	AGPAT5	NA	NA	NA	NA	2	3	NA	NA	NA
170	AGPAT6	NA	1	NA	1	1	2	NA	NA	NA
171	AGPS	1	2	NA	15	13	13	1	1	2
172	AGRN	1	4	14	9	24	33	7	22	20
173	AGTPBP1	8	14	4	10	3	3	NA	NA	NA
174	AGTRAP	1	NA	NA	NA	NA	NA	NA	NA	NA
175	AHCTF1	NA	NA	NA	25	20	17	17	7	4
176	AHCY	14	15	18	6	6	6	NA	1	NA
177	AHCYL1	4	4	6	NA	2	NA	NA	NA	NA
178	AHCYL2	4	5	4	5	2	2	NA	NA	NA
179	AHDC1	NA	NA	NA	3	2	4	1	1	NA
180	AHNAK	1	NA	93	1	2	211	NA	NA	77
181	AHNAK2	NA	3	NA	NA	4	NA	NA	NA	NA
182	AHSA1	12	13	15	4	4	2	NA	NA	NA
183	AHSG	NA	NA	3	NA	NA	NA	NA	NA	NA
184	AIDA	3	4	3	3	2	2	NA	NA	NA
185	AIF1L	4	1	4	2	1	2	NA	NA	NA
186	AIFM1	4	3	5	15	12	15	1	4	5
187	AIMP1	4	3	8	NA	NA	2	NA	NA	NA
188	AIMP2	7	8	7	3	3	5	NA	NA	NA
189	AIP	7	7	10	2	2	2	NA	NA	NA
190	AK1	12	13	13	7	5	4	1	NA	NA
191	AK2	4	5	7	5	5	6	1	1	NA
192	AK3	5	2	NA	10	7	3	1	1	NA
193	AK4	NA	NA	NA	1	1	NA	NA	NA	NA
194	AK6	3	NA	2	NA	NA	NA	NA	NA	NA
195	AKAP1	NA	2	NA	NA	NA	1	NA	NA	NA
196	AKAP10	NA	NA	NA	NA	1	NA	NA	NA	NA
197	AKAP11	NA	1	NA	NA	NA	NA	NA	NA	NA
198	AKAP12	67	81	72	47	42	14	2	5	NA
199	AKAP13	5	6	10	5	1	1	NA	NA	NA
200	AKAP17A	NA	NA	NA	7	6	4	2	1	NA
201	AKAP2	NA	NA	NA	1	4	8	NA	NA	NA
202	AKAP6	NA	NA	NA	NA	1	NA	NA	NA	1
203	AKAP7	1	NA	NA	NA	NA	NA	NA	NA	NA
204	AKAP8	1	NA	1	4	4	5	5	2	2
205	AKAP8L	5	1	2	1	2	1	NA	1	NA
206	AKAP9	27	14	10	NA	NA	NA	NA	NA	NA
207	AKNAD1	NA	NA	NA	1	NA	NA	NA	NA	NA
208	AKR1A1	14	14	16	5	6	5	NA	NA	NA
209	AKR1B1	14	12	15	7	7	6	NA	3	NA
210	AKR1C1	3	4	NA	NA	NA	NA	NA	NA	NA
211	AKR1C2	2	2	7	5	1	NA	NA	NA	NA
212	AKR1C3	NA	NA	6	NA	NA	NA	NA	NA	NA
213	AKR7A2	4	5	7	1	NA	1	NA	NA	NA
214	AKT1	7	3	4	NA	NA	NA	NA	NA	NA
215	AKT1S1	NA	NA	1	NA	NA	NA	NA	NA	NA
216	AKT2	2	2	3	1	NA	NA	NA	NA	NA
217	AKT3	2	2	2	1	NA	NA	NA	NA	NA
218	AKTIP	1	1	2	NA	NA	NA	NA	NA	NA
219	ALAD	5	5	4	NA	NA	NA	NA	NA	NA
220	ALB	4	5	5	4	4	4	4	4	4
221	ALCAM	9	17	13	13	18	20	2	3	2
222	ALDH16A1	6	6	11	1	3	5	2	3	1
223	ALDH18A1	1	2	NA	24	12	18	1	NA	NA
224	ALDH1A1	3	NA	NA	NA	NA	NA	NA	NA	NA
225	ALDH1B1	NA	2	NA	1	1	NA	NA	NA	NA
226	ALDH1L2	NA	NA	NA	NA	1	NA	NA	NA	NA
227	ALDH2	8	7	5	13	13	9	1	NA	1
228	ALDH3A2	3	5	4	5	6	9	NA	NA	NA
229	ALDH4A1	4	2	NA	9	5	2	NA	NA	NA
230	ALDH5A1	1	NA	NA	1	1	1	NA	NA	NA
231	ALDH6A1	3	NA	NA	13	13	16	NA	1	2
232	ALDH7A1	19	16	17	16	11	11	1	2	1
233	ALDH8A1	NA	NA	NA	NA	NA	NA	1	NA	NA
234	ALDH9A1	10	8	14	5	3	3	NA	NA	NA
235	ALDOA	16	16	21	19	20	24	10	12	11
236	ALDOC	11	7	8	7	10	9	1	3	1
237	ALG11	NA	NA	NA	NA	NA	3	NA	NA	NA
238	ALG12	NA	NA	NA	NA	NA	2	NA	NA	NA
239	ALG2	NA	NA	NA	NA	NA	1	NA	NA	NA
240	ALG3	NA	NA	NA	1	1	1	NA	NA	NA
241	ALG5	1	NA	NA	NA	NA	3	NA	NA	NA
242	ALG6	NA	NA	NA	1	2	2	NA	NA	NA
243	ALG8	NA	NA	NA	1	NA	1	NA	NA	NA
244	ALG9	NA	NA	NA	2	4	8	NA	NA	NA
245	ALKBH4	1	NA	NA	NA	NA	NA	NA	NA	NA
246	ALKBH5	1	NA	1	9	6	6	2	1	NA
247	ALMS1	NA	NA	1	NA	1	NA	NA	NA	NA
248	ALPL	1	NA	NA	NA	NA	1	NA	NA	NA
249	ALS2	3	4	2	NA	NA	NA	NA	NA	NA
250	ALYREF	3	1	4	4	5	5	4	6	3
251	AMBP	NA	NA	1	NA	NA	NA	NA	NA	NA
252	AMBRA1	NA	NA	1	NA	1	1	1	NA	NA
253	AMDHD2	NA	NA	2	NA	NA	NA	NA	NA	NA
254	AMER2	6	4	3	12	5	1	1	1	NA
255	AMIGO1	NA	NA	NA	NA	NA	1	NA	NA	NA
256	AMN1	NA	1	1	NA	NA	NA	NA	NA	NA
257	AMOT	NA	NA	NA	NA	NA	1	NA	NA	NA
258	AMOTL1	NA	NA	NA	NA	NA	1	NA	NA	NA
259	AMPD2	11	13	17	4	4	2	NA	NA	NA
260	AMPH	14	10	8	11	12	4	3	1	NA
261	AMT	NA	NA	NA	3	2	1	NA	NA	NA
262	ANAPC1	1	1	4	14	4	2	NA	NA	NA
263	ANAPC10	NA	NA	NA	1	1	NA	NA	NA	NA
264	ANAPC2	1	1	1	3	2	NA	NA	NA	NA
265	ANAPC4	2	1	1	2	1	NA	NA	NA	NA
266	ANAPC5	NA	1	1	3	1	NA	NA	NA	NA
267	ANAPC7	NA	1	1	7	4	2	NA	NA	NA
268	ANGEL2	NA	1	NA	NA	NA	NA	NA	NA	NA
269	ANGPTL2	NA	NA	NA	NA	NA	1	NA	NA	NA
270	ANK1	NA	NA	NA	2	1	NA	NA	NA	NA
271	ANK2	55	66	37	131	137	89	57	36	9
272	ANK3	NA	NA	1	50	36	16	1	1	1
273	ANKFY1	15	8	11	5	1	2	NA	NA	NA
274	ANKHD1	5	1	2	NA	NA	NA	NA	NA	NA
275	ANKIB1	1	1	1	NA	NA	NA	NA	NA	NA
276	ANKLE2	1	NA	2	2	NA	NA	NA	NA	NA
277	ANKMY2	7	3	5	2	2	NA	NA	NA	NA
278	ANKRD11	NA	NA	NA	3	2	1	1	NA	NA
279	ANKRD12	NA	NA	NA	2	NA	1	NA	NA	NA
280	ANKRD13A	2	1	NA	1	2	NA	1	NA	NA
281	ANKRD17	4	5	3	NA	1	1	NA	NA	NA
282	ANKRD18A	NA	NA	NA	NA	NA	NA	NA	1	NA
283	ANKRD26	NA	NA	1	NA	NA	NA	NA	NA	NA
284	ANKRD28	3	3	1	1	NA	NA	NA	NA	NA
285	ANKRD31	NA	NA	NA	1	NA	NA	NA	NA	NA
286	ANKRD35	NA	NA	NA	NA	1	NA	NA	NA	NA
287	ANKRD40	NA	1	NA	NA	NA	NA	NA	NA	NA
288	ANKRD44	NA	1	1	NA	NA	NA	NA	NA	NA
289	ANKRD46	NA	1	NA	NA	NA	NA	NA	NA	NA
290	ANKRD50	1	2	1	4	3	NA	NA	NA	NA
291	ANKRD53	NA	NA	1	1	1	1	NA	NA	NA
292	ANKS1A	2	4	13	NA	NA	1	NA	NA	NA
293	ANLN	NA	NA	NA	2	2	2	NA	NA	NA
294	ANO10	NA	NA	NA	1	1	4	NA	NA	NA
295	ANO6	NA	NA	NA	NA	NA	4	NA	NA	NA
296	ANO8	NA	NA	NA	NA	2	4	NA	NA	NA
297	ANP32A	5	6	8	5	5	7	NA	2	2
298	ANP32B	3	3	4	4	4	4	5	2	1
299	ANP32E	7	5	3	5	5	5	NA	3	1
300	ANTXR2	NA	NA	NA	NA	NA	1	NA	NA	NA
301	ANXA1	2	3	23	1	5	13	NA	NA	NA
302	ANXA11	2	1	11	NA	NA	1	NA	NA	NA
303	ANXA2	21	25	25	20	23	25	10	13	15
304	ANXA3	NA	NA	17	NA	NA	2	NA	NA	NA
305	ANXA4	NA	NA	13	NA	NA	NA	NA	NA	NA
306	ANXA5	18	17	18	10	13	15	NA	1	2
307	ANXA6	29	34	45	10	13	29	NA	NA	NA
308	ANXA7	8	9	15	NA	NA	4	NA	NA	NA
309	AOC2	NA	NA	NA	1	NA	NA	NA	NA	NA
310	AP1B1	18	17	20	11	12	10	1	2	1
311	AP1G1	15	17	18	6	9	6	NA	NA	NA
312	AP1M1	16	17	11	5	7	6	NA	NA	NA
313	AP1S1	2	1	3	1	2	NA	NA	NA	NA
314	AP1S2	1	1	2	NA	NA	NA	NA	NA	NA
315	AP2A1	15	19	23	29	26	24	3	4	6
316	AP2A2	13	19	19	24	26	22	2	5	2
317	AP2B1	17	18	17	19	21	21	7	5	7
318	AP2M1	11	14	16	19	17	17	2	NA	1
319	AP2S1	1	2	2	5	4	2	NA	NA	NA
320	AP3B1	3	NA	12	NA	NA	1	NA	NA	NA
321	AP3B2	15	25	12	5	6	3	NA	NA	NA
322	AP3D1	22	19	20	5	10	9	NA	NA	NA
323	AP3M1	10	10	6	3	4	5	NA	NA	NA
324	AP3M2	NA	NA	1	NA	NA	NA	NA	NA	NA
325	AP3S1	2	2	1	2	1	NA	NA	NA	NA
326	AP3S2	1	NA	NA	NA	NA	NA	NA	NA	NA
327	AP4E1	1	1	NA	NA	NA	NA	NA	NA	NA
328	AP4S1	NA	1	NA	NA	NA	NA	NA	NA	NA
329	AP5B1	NA	NA	NA	2	NA	1	NA	NA	NA
330	AP5M1	1	NA	NA	NA	1	1	1	NA	NA
331	AP5Z1	1	NA	NA	NA	NA	NA	NA	NA	NA
332	APAF1	2	1	5	1	NA	NA	NA	NA	NA
333	APBA1	4	5	3	1	1	1	NA	NA	NA
334	APBA2	2	2	NA	1	NA	NA	NA	NA	NA
335	APBB1	6	NA	3	NA	NA	NA	NA	NA	NA
336	APC	2	4	5	8	6	2	NA	NA	NA
337	APC2	1	2	1	1	NA	NA	NA	NA	NA
338	APEH	13	12	14	2	3	NA	NA	NA	NA
339	APEX1	16	19	22	23	19	21	9	10	8
340	APH1B	NA	NA	NA	NA	NA	1	NA	NA	NA
341	API5	12	9	8	24	22	20	7	7	3
342	APIP	2	NA	1	NA	NA	NA	NA	NA	NA
343	APLF	NA	NA	1	NA	NA	NA	NA	NA	NA
344	APLP1	2	NA	NA	NA	NA	1	NA	NA	NA
345	APLP2	NA	1	1	1	6	10	NA	NA	NA
346	APMAP	3	5	7	8	13	19	5	5	6
347	APOA1	NA	1	1	NA	NA	NA	NA	NA	NA
348	APOA1BP	7	7	9	4	NA	1	NA	NA	NA
349	APOBEC3C	NA	NA	1	NA	NA	NA	NA	NA	1
350	APOC1	NA	NA	1	NA	NA	NA	NA	NA	NA
351	APOC3	NA	1	1	NA	1	1	NA	NA	NA
352	APOE	2	5	10	NA	6	16	1	2	6
353	APOL2	NA	2	NA	NA	NA	NA	NA	NA	NA
354	APOL5	1	NA	NA	NA	NA	NA	NA	NA	NA
355	APOM	NA	1	1	NA	NA	NA	NA	NA	NA
356	APOO	1	1	NA	4	4	5	NA	1	NA
357	APOOL	NA	NA	NA	2	6	8	NA	NA	NA
358	APP	6	6	5	6	6	12	NA	NA	NA
359	APPL1	10	2	11	2	NA	NA	NA	NA	NA
360	APPL2	8	5	6	2	1	1	NA	NA	NA
361	APRT	4	6	8	NA	NA	1	NA	NA	NA
362	APTX	NA	NA	NA	4	2	NA	1	1	NA
363	AQP1	NA	NA	NA	NA	NA	1	NA	NA	NA
364	AQR	NA	NA	NA	15	8	11	8	4	5
365	ARAF	1	NA	1	NA	NA	NA	NA	NA	NA
366	ARAP1	NA	NA	NA	NA	NA	1	NA	NA	NA
367	ARCN1	11	15	19	7	7	5	1	2	NA
368	ARF1	NA	5	1	NA	4	5	NA	NA	NA
369	ARF3	4	NA	1	4	NA	NA	2	6	2
370	ARF4	5	5	5	5	4	3	NA	NA	NA
371	ARF5	6	6	6	2	2	2	1	NA	NA
372	ARF6	2	3	4	6	3	2	NA	NA	NA
373	ARFGAP1	7	4	7	1	NA	1	NA	NA	NA
374	ARFGAP2	6	2	6	11	5	5	1	NA	1
375	ARFGAP3	3	NA	5	4	5	3	NA	NA	1
376	ARFGEF1	14	8	9	2	1	NA	NA	NA	NA
377	ARFGEF2	2	5	5	2	1	NA	NA	NA	NA
378	ARFGEF3	5	7	1	NA	1	NA	NA	NA	NA
379	ARFIP1	3	1	2	NA	NA	NA	NA	NA	NA
380	ARFIP2	3	3	4	NA	NA	NA	NA	NA	NA
381	ARFRP1	NA	NA	NA	1	NA	NA	NA	NA	NA
382	ARG2	2	3	NA	4	3	3	NA	NA	NA
383	ARGLU1	1	NA	1	6	4	7	4	2	2
384	ARHGAP1	8	8	15	2	1	4	NA	NA	NA
385	ARHGAP10	NA	NA	NA	NA	NA	1	NA	NA	NA
386	ARHGAP12	2	2	1	3	3	1	NA	NA	NA
387	ARHGAP17	5	4	7	13	7	8	NA	NA	NA
388	ARHGAP18	NA	NA	1	NA	NA	NA	NA	NA	NA
389	ARHGAP21	8	7	7	13	10	8	1	NA	NA
390	ARHGAP22	1	2	NA	5	NA	NA	NA	NA	NA
391	ARHGAP23	1	2	NA	1	NA	NA	NA	NA	NA
392	ARHGAP25	NA	1	NA	NA	NA	NA	NA	NA	NA
393	ARHGAP28	NA	NA	NA	NA	NA	1	NA	NA	NA
394	ARHGAP29	NA	NA	NA	NA	1	NA	NA	NA	NA
395	ARHGAP32	NA	NA	1	1	NA	NA	NA	NA	NA
396	ARHGAP33	1	1	1	NA	NA	NA	NA	NA	NA
397	ARHGAP35	17	15	13	41	24	11	1	1	NA
398	ARHGAP39	1	NA	NA	1	1	NA	NA	NA	NA
399	ARHGAP44	NA	NA	NA	NA	1	NA	NA	NA	NA
400	ARHGAP5	1	NA	7	25	10	12	NA	NA	NA
401	ARHGDIA	7	9	8	5	5	6	1	4	1
402	ARHGDIB	NA	NA	5	NA	NA	NA	NA	NA	NA
403	ARHGEF1	NA	NA	3	NA	NA	1	NA	NA	NA
404	ARHGEF10	NA	NA	3	NA	NA	NA	NA	NA	NA
405	ARHGEF10L	1	NA	NA	NA	NA	NA	NA	NA	NA
406	ARHGEF11	4	1	3	3	1	1	NA	NA	NA
407	ARHGEF12	8	5	10	24	12	5	NA	NA	NA
408	ARHGEF17	1	1	NA	NA	NA	NA	NA	NA	NA
409	ARHGEF18	2	NA	3	NA	NA	NA	NA	NA	NA
410	ARHGEF2	9	4	8	15	10	11	NA	NA	NA
411	ARHGEF37	NA	1	NA	NA	NA	NA	NA	NA	NA
412	ARHGEF40	1	NA	4	2	NA	3	NA	NA	NA
413	ARHGEF7	12	12	9	9	5	10	1	1	NA
414	ARID1A	2	3	1	53	48	33	16	9	5
415	ARID1B	NA	NA	NA	26	20	17	7	4	2
416	ARID2	NA	NA	NA	18	11	9	2	NA	1
417	ARID3A	NA	NA	1	5	8	11	NA	NA	NA
418	ARID3B	NA	NA	NA	12	10	2	2	3	NA
419	ARID4A	NA	NA	NA	2	NA	2	NA	NA	NA
420	ARID4B	NA	NA	NA	6	4	3	2	NA	NA
421	ARID5B	NA	NA	NA	1	NA	NA	NA	NA	NA
422	ARIH1	5	4	6	3	1	2	NA	NA	NA
423	ARIH2	4	3	5	NA	NA	NA	NA	NA	NA
424	ARL1	2	2	4	3	2	2	NA	NA	NA
425	ARL14EP	NA	NA	NA	1	1	1	NA	NA	NA
426	ARL15	2	1	1	1	NA	NA	NA	NA	NA
427	ARL2	2	3	2	1	NA	NA	NA	NA	NA
428	ARL2BP	4	3	6	NA	NA	NA	NA	NA	NA
429	ARL3	9	10	10	2	5	1	NA	1	NA
430	ARL4C	NA	NA	NA	1	NA	NA	NA	NA	NA
431	ARL6	1	1	NA	NA	NA	NA	NA	NA	NA
432	ARL6IP1	2	2	2	3	3	4	NA	1	3
433	ARL6IP4	3	3	2	NA	2	4	NA	NA	1
434	ARL6IP5	4	4	4	3	4	5	1	2	3
435	ARL6IP6	NA	NA	NA	1	1	NA	NA	NA	NA
436	ARL8A	3	4	1	4	4	2	NA	1	1
437	ARL8B	2	1	2	1	3	3	NA	NA	NA
438	ARMC1	NA	1	1	2	2	1	NA	NA	NA
439	ARMC10	NA	1	NA	1	NA	NA	NA	NA	NA
440	ARMC6	6	4	1	NA	NA	NA	NA	NA	NA
441	ARMC8	4	5	6	1	NA	1	NA	NA	NA
442	ARMC9	3	NA	1	NA	NA	NA	NA	NA	NA
443	ARMCX1	NA	1	NA	9	7	NA	NA	NA	NA
444	ARMCX2	NA	NA	NA	8	5	4	NA	NA	NA
445	ARMCX3	5	3	2	4	3	4	NA	NA	NA
446	ARMT1	8	4	8	NA	NA	NA	NA	NA	NA
447	ARNT2	NA	NA	NA	6	1	1	NA	NA	NA
448	ARPC1A	15	11	15	16	17	15	NA	1	1
449	ARPC1B	3	2	5	2	3	10	NA	NA	NA
450	ARPC2	11	11	14	15	12	16	4	5	7
451	ARPC3	5	4	5	5	6	6	1	1	2
452	ARPC4	5	5	4	5	6	4	2	2	1
453	ARPC5	3	3	3	4	3	3	2	3	2
454	ARPC5L	2	3	3	3	3	3	NA	NA	1
455	ARPIN	3	2	4	NA	1	NA	NA	NA	NA
456	ARPP19	2	1	2	2	2	1	NA	NA	NA
457	ARRB1	4	10	8	7	6	5	NA	NA	NA
458	ARRB2	2	2	3	4	3	1	1	NA	NA
459	ARRDC1	NA	NA	NA	NA	NA	1	NA	NA	NA
460	ARSA	3	3	5	NA	NA	1	NA	NA	NA
461	ARSB	2	3	5	4	4	7	NA	NA	NA
462	ARSK	NA	NA	NA	NA	2	2	NA	NA	NA
463	ARVCF	1	4	2	15	9	12	1	NA	1
464	AS3MT	3	3	2	NA	NA	NA	NA	NA	NA
465	ASAH1	8	8	11	1	3	8	NA	1	NA
466	ASAP1	6	12	6	19	18	9	NA	NA	NA
467	ASAP2	2	1	3	NA	NA	NA	NA	NA	NA
468	ASAP3	NA	1	1	NA	NA	NA	NA	NA	NA
469	ASB6	1	1	NA	NA	NA	NA	NA	NA	NA
470	ASCC1	NA	NA	1	NA	NA	NA	NA	NA	NA
471	ASCC2	3	2	2	1	NA	3	NA	NA	NA
472	ASCC3	1	1	14	3	2	7	NA	NA	NA
473	ASF1A	4	3	1	1	2	1	NA	NA	NA
474	ASH2L	4	1	4	11	8	10	2	2	NA
475	ASIC1	NA	NA	NA	1	1	6	NA	NA	1
476	ASL	2	4	10	NA	NA	NA	NA	NA	NA
477	ASMTL	20	21	15	1	2	4	NA	1	NA
478	ASNA1	7	7	10	4	3	5	NA	NA	NA
479	ASNS	9	10	19	2	1	2	NA	NA	NA
480	ASPG	NA	NA	NA	NA	NA	1	NA	NA	NA
481	ASPH	NA	NA	2	8	8	10	1	1	2
482	ASPSCR1	6	6	9	1	1	2	NA	NA	NA
483	ASRGL1	5	2	6	NA	1	NA	NA	NA	NA
484	ASS1	2	3	9	NA	NA	NA	NA	NA	NA
485	ASTN1	NA	1	NA	4	2	4	NA	NA	NA
486	ASTN2	NA	NA	NA	NA	1	NA	NA	NA	NA
487	ASUN	NA	NA	NA	8	5	5	2	NA	NA
488	ASXL3	NA	NA	NA	1	2	1	NA	NA	NA
489	ATAD1	3	4	NA	8	9	6	NA	NA	NA
490	ATAD2B	NA	NA	NA	NA	NA	NA	12	11	4
491	ATAD3A	NA	2	NA	5	5	9	NA	NA	NA
492	ATAD3B	2	NA	1	1	NA	NA	NA	NA	NA
493	ATAD5	NA	NA	NA	1	NA	1	NA	NA	NA
494	ATAT1	7	16	11	17	13	10	2	3	1
495	ATCAY	1	4	5	1	1	1	NA	NA	NA
496	ATE1	4	2	7	NA	NA	NA	NA	NA	NA
497	ATF2	NA	NA	NA	2	4	4	2	1	NA
498	ATF7	NA	NA	NA	1	NA	NA	NA	NA	NA
499	ATF7IP	2	NA	2	8	5	NA	2	2	1
500	ATG101	NA	NA	1	NA	NA	NA	NA	NA	NA
501	ATG12	1	1	1	NA	NA	NA	NA	NA	NA
502	ATG13	NA	NA	1	NA	NA	NA	NA	NA	NA
503	ATG16L1	2	NA	3	NA	NA	NA	NA	NA	NA
504	ATG2B	4	5	NA	NA	NA	NA	NA	NA	NA
505	ATG3	3	4	3	1	NA	NA	NA	NA	NA
506	ATG4A	NA	1	NA	NA	NA	NA	NA	NA	NA
507	ATG4B	7	7	6	NA	NA	NA	NA	NA	NA
508	ATG5	1	2	4	NA	NA	NA	NA	NA	NA
509	ATG7	4	1	7	NA	NA	NA	NA	NA	NA
510	ATG9A	1	NA	2	NA	NA	NA	NA	NA	NA
511	ATHL1	NA	NA	2	NA	NA	NA	NA	NA	NA
512	ATIC	29	25	29	7	6	10	NA	1	NA
513	ATL1	9	17	3	8	6	1	NA	NA	NA
514	ATL2	NA	4	NA	1	3	1	NA	NA	NA
515	ATL3	NA	NA	1	NA	NA	NA	NA	NA	NA
516	ATM	NA	NA	NA	17	9	12	NA	NA	NA
517	ATN1	2	1	1	1	2	1	NA	NA	NA
518	ATOX1	3	3	4	1	NA	NA	NA	NA	NA
519	ATP11B	NA	NA	NA	NA	NA	1	NA	NA	NA
520	ATP12A	1	NA	NA	NA	NA	NA	NA	NA	NA
521	ATP13A1	NA	1	1	14	11	12	NA	NA	NA
522	ATP13A5	NA	NA	1	NA	NA	NA	NA	NA	NA
523	ATP1A1	2	2	4	8	6	15	NA	1	3
524	ATP1A1-AS1	NA	NA	NA	NA	1	NA	NA	NA	NA
525	ATP1A3	17	20	16	21	18	28	8	6	11
526	ATP1B1	6	5	5	8	7	11	2	4	5
527	ATP1B2	1	NA	NA	1	NA	1	NA	NA	NA
528	ATP1B3	1	NA	1	1	4	8	1	1	3
529	ATP2A2	9	20	14	14	12	14	NA	NA	NA
530	ATP2B1	4	3	4	6	6	11	3	3	1
531	ATP2B2	NA	NA	NA	1	2	2	NA	NA	NA
532	ATP2B3	NA	NA	NA	NA	NA	1	NA	NA	NA
533	ATP2B4	2	NA	2	3	3	10	NA	NA	1
534	ATP2C1	NA	1	NA	NA	2	1	NA	NA	NA
535	ATP4A	NA	NA	NA	1	NA	NA	NA	NA	NA
536	ATP5A1	22	20	15	23	24	26	5	7	3
537	ATP5B	22	23	20	24	24	25	6	13	15
538	ATP5C1	9	4	4	9	10	9	NA	NA	1
539	ATP5D	2	2	2	2	2	2	2	2	1
540	ATP5E	1	1	2	2	2	2	1	2	1
541	ATP5F1	8	5	2	9	9	12	1	2	3
542	ATP5G3	1	1	NA	1	1	1	1	1	1
543	ATP5H	4	4	3	5	6	10	4	7	7
544	ATP5I	1	1	NA	2	2	4	1	2	3
545	ATP5J	4	4	2	2	4	5	1	4	3
546	ATP5J2	2	2	2	2	2	2	NA	2	1
547	ATP5L	2	3	2	3	3	4	1	2	1
548	ATP5O	6	5	4	9	7	10	2	3	5
549	ATP6AP1	1	2	1	3	2	6	NA	NA	NA
550	ATP6AP2	1	2	1	1	1	5	NA	NA	NA
551	ATP6V0A1	11	14	10	7	5	22	NA	NA	NA
552	ATP6V0C	NA	NA	NA	NA	NA	1	NA	NA	NA
553	ATP6V0D1	7	9	5	5	3	11	NA	NA	1
554	ATP6V1A	25	24	28	18	19	21	NA	7	4
555	ATP6V1B2	22	22	20	13	15	17	4	7	6
556	ATP6V1C1	13	15	10	11	6	6	NA	NA	NA
557	ATP6V1D	7	8	8	4	2	4	NA	2	1
558	ATP6V1E1	9	10	9	4	5	7	NA	2	2
559	ATP6V1F	5	6	6	2	2	NA	NA	2	NA
560	ATP6V1G1	2	3	2	NA	1	1	NA	NA	NA
561	ATP6V1G2	2	2	2	1	2	4	NA	1	NA
562	ATP6V1H	18	19	14	10	10	10	NA	NA	NA
563	ATP8A1	7	4	1	4	6	8	NA	NA	NA
564	ATP8A2	1	1	NA	NA	2	10	1	2	NA
565	ATP8B2	NA	NA	NA	NA	NA	NA	1	NA	NA
566	ATP9A	7	5	1	1	1	9	NA	NA	NA
567	ATPAF1	1	NA	NA	NA	NA	NA	NA	NA	NA
568	ATPIF1	NA	NA	1	1	1	2	NA	NA	NA
569	ATR	1	NA	NA	NA	NA	NA	NA	NA	NA
570	ATRAID	NA	NA	NA	NA	NA	1	NA	NA	NA
571	ATRIP	1	1	1	1	1	NA	NA	NA	NA
572	ATRN	2	2	2	1	1	3	NA	NA	NA
573	ATRX	4	1	5	13	4	7	26	17	10
574	ATXN10	12	14	14	6	4	4	NA	1	1
575	ATXN2	5	6	3	NA	1	1	NA	NA	NA
576	ATXN2L	17	10	14	8	8	5	1	NA	NA
577	ATXN3	2	5	3	1	1	NA	NA	NA	NA
578	ATXN7L3	NA	NA	NA	2	NA	NA	NA	NA	NA
579	ATXN7L3B	2	1	1	NA	NA	NA	NA	NA	NA
580	AUH	NA	NA	NA	3	2	2	NA	NA	NA
581	AUP1	NA	NA	NA	1	NA	1	NA	NA	NA
582	AURKB	1	NA	NA	NA	NA	2	2	1	NA
583	AVEN	2	2	1	NA	NA	1	NA	NA	NA
584	AVL9	NA	NA	3	NA	NA	NA	NA	NA	NA
585	AZI2	1	NA	NA	NA	NA	NA	NA	NA	NA
586	B2M	NA	NA	1	NA	NA	NA	NA	NA	NA
587	B3GALT4	NA	NA	1	NA	NA	1	NA	NA	NA
588	B3GALT6	NA	NA	NA	NA	2	1	NA	NA	NA
589	B3GALTL	NA	NA	NA	2	1	3	NA	NA	NA
590	B3GAT3	NA	NA	NA	2	5	6	NA	NA	NA
591	B4GALNT1	NA	NA	NA	1	1	2	NA	NA	NA
592	B4GALT1	NA	NA	2	NA	NA	1	NA	NA	NA
593	B4GAT1	NA	NA	NA	NA	2	NA	NA	NA	NA
594	BAALC	NA	1	NA	NA	NA	NA	NA	NA	NA
595	BABAM1	3	2	3	1	1	NA	NA	NA	NA
596	BACE1	NA	NA	NA	NA	NA	1	NA	NA	NA
597	BACH1	1	1	NA	1	NA	NA	NA	NA	NA
598	BACH2	NA	NA	NA	1	NA	NA	NA	NA	NA
599	BAD	NA	1	2	NA	NA	NA	NA	NA	NA
600	BAG1	4	3	2	1	2	1	NA	NA	NA
601	BAG2	3	1	8	NA	1	5	NA	NA	1
602	BAG3	4	7	4	NA	1	NA	NA	NA	NA
603	BAG4	2	NA	NA	NA	NA	NA	NA	NA	NA
604	BAG5	6	6	6	1	4	1	NA	NA	1
605	BAG6	13	10	17	4	3	2	NA	NA	NA
606	BAI3	NA	NA	NA	NA	NA	NA	NA	NA	1
607	BAIAP2	3	7	5	17	13	8	1	NA	NA
608	BAIAP2L1	NA	NA	1	NA	NA	2	NA	NA	NA
609	BANF1	5	4	6	3	3	6	4	4	3
610	BANK1	NA	NA	NA	NA	NA	1	NA	NA	NA
611	BANP	NA	NA	NA	4	3	2	NA	1	NA
612	BAP1	NA	NA	NA	3	1	1	NA	NA	NA
613	BAP18	3	2	3	5	6	3	4	3	1
614	BASP1	15	16	17	16	16	18	13	12	14
615	BAX	3	6	7	NA	2	6	NA	NA	NA
616	BAZ1A	NA	NA	NA	16	5	6	1	NA	NA
617	BAZ1B	NA	1	2	11	13	22	28	21	6
618	BAZ2A	NA	NA	NA	NA	7	3	8	12	5
619	BAZ2B	NA	NA	NA	9	8	NA	11	1	NA
620	BBS1	1	NA	NA	NA	NA	NA	NA	NA	NA
621	BBS7	NA	NA	1	NA	1	NA	NA	NA	NA
622	BBX	NA	NA	NA	1	1	NA	NA	NA	NA
623	BCAM	5	3	3	6	8	12	NA	NA	NA
624	BCAN	NA	NA	2	NA	NA	NA	NA	NA	NA
625	BCAP29	NA	NA	1	NA	2	4	NA	NA	NA
626	BCAP31	4	7	6	7	8	9	NA	NA	NA
627	BCAR1	3	5	2	NA	NA	NA	NA	NA	NA
628	BCAS2	NA	NA	NA	12	12	11	4	3	2
629	BCAS3	1	1	1	1	NA	NA	NA	NA	NA
630	BCAT1	9	9	10	5	2	6	NA	NA	NA
631	BCCIP	6	4	2	1	NA	3	NA	NA	NA
632	BCHE	NA	NA	NA	1	2	2	NA	NA	NA
633	BCKDHA	NA	NA	NA	4	3	9	NA	NA	NA
634	BCKDHB	NA	NA	NA	NA	1	3	NA	NA	NA
635	BCKDK	NA	NA	NA	2	2	3	NA	NA	NA
636	BCL10	2	NA	1	NA	NA	NA	NA	NA	NA
637	BCL11A	NA	NA	NA	4	1	2	NA	NA	NA
638	BCL2L1	3	2	1	2	NA	NA	NA	NA	NA
639	BCL2L13	1	NA	NA	2	2	NA	NA	NA	NA
640	BCL7A	NA	NA	NA	6	4	4	1	1	NA
641	BCL7B	NA	NA	NA	2	1	NA	2	NA	NA
642	BCL7C	NA	NA	NA	3	2	5	2	1	2
643	BCL9	4	NA	3	3	4	NA	NA	NA	NA
644	BCL9L	NA	NA	NA	NA	1	NA	NA	NA	NA
645	BCLAF1	8	5	9	20	14	13	18	10	9
646	BCOR	NA	NA	NA	NA	1	1	NA	NA	NA
647	BCORL1	NA	NA	NA	1	1	NA	1	NA	NA
648	BCR	8	6	7	4	3	1	NA	NA	NA
649	BCS1L	NA	2	NA	4	3	6	NA	NA	NA
650	BDH1	NA	NA	NA	NA	1	1	NA	NA	NA
651	BDH2	5	4	6	NA	NA	NA	NA	NA	NA
652	BDNF	NA	1	NA	NA	NA	NA	NA	NA	NA
653	BDP1	NA	NA	NA	1	NA	NA	NA	NA	NA
654	BECN1	NA	NA	1	NA	NA	NA	NA	NA	NA
655	BEND3	NA	NA	NA	12	3	4	1	NA	NA
656	BEND4	NA	NA	NA	1	NA	NA	NA	NA	NA
657	BEND5	NA	NA	NA	4	1	1	NA	NA	NA
658	BET1L	NA	NA	NA	NA	NA	1	NA	NA	NA
659	BGN	NA	NA	NA	NA	NA	1	NA	NA	NA
660	BHLHB9	NA	NA	NA	NA	1	NA	NA	NA	NA
661	BICD1	NA	NA	NA	7	4	1	NA	NA	NA
662	BICD2	2	5	2	1	1	NA	NA	NA	NA
663	BID	5	5	5	NA	1	1	NA	NA	1
664	BIN1	13	12	9	12	13	11	1	NA	NA
665	BIN3	1	NA	NA	NA	NA	NA	NA	NA	NA
666	BIRC2	1	NA	NA	1	NA	NA	NA	NA	NA
667	BIRC6	9	4	3	1	NA	NA	NA	NA	NA
668	BLM	NA	NA	NA	2	NA	1	NA	NA	NA
669	BLMH	7	9	9	2	1	2	NA	NA	NA
670	BLOC1S1	NA	NA	NA	NA	NA	1	NA	NA	NA
671	BLOC1S2	NA	2	1	NA	NA	1	NA	NA	NA
672	BLOC1S4	1	NA	NA	NA	NA	1	NA	NA	NA
673	BLOC1S5	NA	NA	1	NA	NA	NA	NA	NA	NA
674	BLOC1S6	NA	NA	1	NA	NA	NA	NA	NA	NA
675	BLVRA	7	9	9	1	4	NA	NA	NA	1
676	BLVRB	5	4	7	NA	NA	NA	NA	NA	NA
677	BLZF1	NA	NA	NA	1	NA	NA	NA	NA	NA
678	BMI1	NA	NA	NA	2	2	2	1	NA	NA
679	BMP1	NA	NA	NA	NA	NA	6	NA	NA	NA
680	BMP2K	NA	NA	NA	NA	NA	1	NA	NA	NA
681	BMPR2	NA	1	NA	1	NA	1	NA	NA	NA
682	BMS1	1	NA	1	NA	NA	2	2	1	1
683	BNIP3L	NA	NA	NA	NA	2	2	NA	NA	NA
684	BOD1	3	1	5	NA	NA	NA	NA	NA	NA
685	BOD1L1	NA	NA	NA	47	32	20	4	1	NA
686	BOLA2	1	2	2	NA	NA	1	NA	NA	NA
687	BOP1	1	NA	2	NA	NA	2	NA	NA	NA
688	BPGM	5	4	4	NA	NA	NA	NA	NA	NA
689	BPHL	NA	NA	NA	2	NA	2	NA	NA	NA
690	BPNT1	9	8	7	NA	NA	NA	NA	1	NA
691	BPTF	NA	NA	NA	35	21	13	15	10	NA
692	BRAF	1	1	2	NA	NA	NA	NA	NA	NA
693	BRAP	1	1	NA	4	2	NA	NA	NA	NA
694	BRAT1	4	NA	2	NA	NA	NA	NA	NA	NA
695	BRCC3	2	6	6	2	NA	1	NA	NA	NA
696	BRD1	NA	NA	NA	NA	NA	1	6	1	1
697	BRD2	NA	NA	NA	10	8	1	6	7	2
698	BRD3	NA	NA	NA	14	13	11	7	8	NA
699	BRD4	NA	NA	NA	16	14	12	3	5	NA
700	BRD7	NA	NA	NA	10	7	4	1	NA	NA
701	BRD8	NA	NA	NA	10	6	5	NA	NA	NA
702	BRD9	NA	NA	NA	4	4	2	NA	NA	NA
703	BRE	3	4	6	1	1	1	NA	NA	NA
704	BRI3BP	NA	NA	1	1	1	3	NA	NA	NA
705	BRINP1	NA	2	NA	2	1	1	NA	NA	NA
706	BRIX1	NA	NA	1	6	NA	2	NA	NA	NA
707	BRK1	1	3	4	4	4	2	1	NA	NA
708	BRMS1	NA	NA	NA	1	NA	NA	NA	NA	NA
709	BRMS1L	NA	NA	NA	6	3	1	NA	NA	NA
710	BROX	6	3	8	1	NA	1	NA	NA	NA
711	BRPF1	NA	NA	NA	NA	1	1	6	NA	NA
712	BRPF3	NA	NA	NA	1	NA	2	4	NA	NA
713	BRSK1	5	3	1	8	3	3	NA	NA	NA
714	BRSK2	5	6	5	7	4	4	NA	NA	NA
715	BRWD1	1	1	NA	NA	NA	NA	NA	NA	NA
716	BRWD3	NA	NA	NA	NA	NA	NA	3	1	NA
717	BSCL2	1	1	NA	2	2	1	NA	NA	NA
718	BSDC1	1	1	NA	NA	NA	NA	NA	NA	NA
719	BSG	7	5	9	8	8	7	2	2	1
720	BSN	NA	1	1	NA	NA	NA	NA	NA	NA
721	BST2	NA	NA	1	NA	NA	1	NA	NA	NA
722	BTAF1	3	NA	2	2	4	3	7	3	2
723	BTBD17	1	NA	2	4	6	12	1	2	2
724	BTBD18	NA	NA	NA	NA	NA	NA	1	NA	NA
725	BTBD2	1	NA	NA	NA	NA	NA	NA	NA	NA
726	BTF3	5	4	6	5	5	4	NA	NA	NA
727	BTF3L4	4	4	5	4	3	4	NA	1	NA
728	BTNL9	NA	NA	NA	1	1	1	1	NA	NA
729	BTRC	NA	2	1	NA	NA	NA	NA	NA	NA
730	BUB1B	1	NA	NA	NA	NA	1	NA	NA	NA
731	BUB3	5	5	6	13	10	11	6	5	6
732	BUD13	NA	NA	NA	NA	NA	NA	3	3	1
733	BUD31	3	1	2	8	8	8	5	6	4
734	BYSL	1	1	2	2	1	4	2	1	3
735	BZRAP1	NA	1	NA	NA	NA	NA	NA	NA	NA
736	BZW1	14	16	18	11	9	6	NA	1	NA
737	BZW2	10	12	14	9	9	8	NA	2	NA
738	C10orf12	NA	NA	NA	NA	NA	NA	3	NA	NA
739	C10orf32	NA	3	1	1	NA	1	NA	NA	NA
740	C10orf35	NA	NA	NA	1	1	NA	NA	NA	NA
741	C10orf76	1	2	NA	1	1	NA	NA	NA	NA
742	C11orf54	4	2	3	NA	1	NA	NA	NA	NA
743	C11orf57	NA	NA	NA	1	NA	NA	1	NA	NA
744	C11orf68	1	1	6	NA	NA	NA	NA	NA	NA
745	C11orf73	4	3	2	NA	NA	NA	NA	NA	NA
746	C11orf84	NA	NA	1	2	2	3	NA	NA	NA
747	C11orf95	NA	NA	NA	NA	NA	NA	1	NA	NA
748	C11orf98	1	NA	1	NA	NA	NA	NA	NA	NA
749	C12orf10	8	8	8	NA	NA	1	NA	NA	NA
750	C12orf4	1	2	2	4	NA	3	NA	NA	NA
751	C12orf57	3	2	3	2	2	2	NA	NA	NA
752	C14orf1	NA	2	NA	2	2	2	NA	1	NA
753	C14orf142	3	1	1	NA	NA	NA	NA	NA	NA
754	C14orf166	13	7	10	12	13	12	2	4	1
755	C15orf40	NA	NA	1	1	1	1	NA	NA	NA
756	C15orf57	1	1	1	NA	NA	NA	NA	NA	NA
757	C16orf13	1	NA	2	NA	NA	NA	NA	NA	NA
758	C16orf45	NA	NA	1	NA	NA	NA	NA	NA	NA
759	C16orf58	1	3	2	NA	1	3	NA	NA	NA
760	C16orf62	5	NA	1	3	2	2	NA	NA	NA
761	C16orf70	NA	NA	1	NA	NA	NA	NA	NA	NA
762	C16orf96	NA	NA	NA	NA	NA	NA	NA	1	NA
763	C17orf100	NA	NA	NA	1	NA	NA	NA	NA	NA
764	C17orf59	3	1	3	1	1	2	NA	NA	NA
765	C17orf62	NA	NA	NA	NA	1	NA	NA	NA	NA
766	C17orf75	NA	1	1	NA	NA	NA	NA	NA	NA
767	C17orf80	NA	NA	NA	2	1	NA	NA	NA	NA
768	C17orf85	NA	NA	NA	5	3	2	7	5	4
769	C18orf21	1	NA	NA	NA	NA	NA	NA	NA	NA
770	C18orf25	2	NA	2	NA	NA	NA	NA	NA	NA
771	C18orf8	1	1	NA	4	4	NA	NA	NA	NA
772	C19orf25	1	NA	NA	NA	NA	NA	NA	NA	NA
773	C19orf43	4	2	2	5	5	6	5	3	1
774	C19orf47	NA	NA	NA	4	1	NA	4	2	NA
775	C19orf52	NA	NA	NA	1	NA	3	NA	NA	NA
776	C19orf53	NA	NA	NA	NA	1	NA	NA	NA	NA
777	C19orf54	NA	1	1	NA	NA	NA	NA	NA	NA
778	C1GALT1	NA	NA	NA	NA	1	1	NA	NA	NA
779	C1GALT1C1	NA	NA	NA	NA	NA	1	NA	NA	NA
780	C1orf109	1	NA	NA	NA	NA	NA	NA	NA	NA
781	C1orf123	4	3	7	1	NA	NA	NA	NA	NA
782	C1orf131	NA	NA	NA	NA	NA	NA	1	NA	NA
783	C1orf174	NA	NA	NA	NA	NA	NA	1	1	NA
784	C1orf198	3	2	3	1	NA	1	NA	NA	NA
785	C1orf21	NA	NA	NA	1	NA	1	NA	NA	NA
786	C1orf226	NA	NA	NA	NA	NA	1	NA	NA	NA
787	C1orf50	2	2	3	NA	NA	NA	NA	NA	NA
788	C1orf52	3	NA	1	NA	NA	NA	NA	NA	NA
789	C1QBP	5	4	4	7	8	9	4	9	6
790	C20orf194	1	NA	NA	NA	NA	NA	NA	NA	NA
791	C20orf27	NA	2	3	2	NA	NA	NA	NA	NA
792	C21orf2	2	2	1	1	NA	1	NA	NA	NA
793	C21orf33	2	1	1	4	4	2	NA	NA	NA
794	C21orf59	3	NA	1	2	1	NA	NA	NA	NA
795	C2CD2L	NA	NA	NA	1	2	NA	NA	NA	NA
796	C2CD4C	3	3	NA	7	5	1	NA	2	NA
797	C2CD5	1	5	2	11	8	5	NA	NA	NA
798	C2orf47	1	1	NA	1	1	NA	NA	NA	NA
799	C2orf49	NA	NA	NA	3	1	3	NA	NA	NA
800	C2orf69	2	1	NA	NA	NA	NA	NA	NA	NA
801	C2orf76	NA	NA	2	NA	NA	NA	NA	NA	NA
802	C3	1	NA	3	NA	1	NA	NA	NA	NA
803	C3orf17	NA	NA	NA	1	NA	NA	NA	NA	NA
804	C3orf38	1	1	1	1	NA	NA	NA	NA	NA
805	C3orf58	NA	NA	NA	NA	NA	2	NA	NA	NA
806	C4A	NA	NA	1	NA	NA	NA	NA	NA	NA
807	C4orf27	3	1	5	11	7	5	1	NA	NA
808	C5orf22	3	3	3	NA	NA	NA	NA	NA	NA
809	C5orf24	NA	NA	NA	NA	NA	NA	4	2	2
810	C5orf30	NA	1	NA	NA	NA	NA	NA	NA	NA
811	C5orf51	4	4	6	NA	NA	NA	NA	NA	NA
812	C6orf120	NA	NA	1	NA	NA	1	NA	NA	NA
813	C6orf136	NA	NA	NA	1	NA	1	NA	NA	NA
814	C6orf203	NA	NA	NA	2	NA	NA	NA	NA	NA
815	C6orf47	1	1	NA	NA	NA	NA	NA	NA	NA
816	C7orf26	NA	NA	NA	4	3	1	1	NA	NA
817	C7orf43	NA	NA	NA	NA	2	NA	NA	NA	NA
818	C7orf50	3	1	4	4	4	3	3	5	4
819	C7orf55	NA	NA	NA	NA	NA	1	NA	NA	NA
820	C8orf33	NA	NA	1	NA	NA	NA	NA	NA	NA
821	C8orf82	NA	NA	NA	4	1	2	NA	NA	NA
822	C9orf114	NA	NA	NA	1	NA	NA	1	NA	1
823	C9orf142	3	1	4	1	1	1	NA	NA	NA
824	C9orf16	2	NA	NA	NA	NA	NA	NA	NA	NA
825	C9orf172	NA	1	NA	NA	NA	NA	NA	NA	NA
826	C9orf40	NA	NA	1	NA	NA	NA	NA	NA	NA
827	C9orf41	1	NA	NA	NA	NA	NA	NA	NA	NA
828	C9orf72	NA	NA	NA	1	NA	NA	NA	NA	NA
829	C9orf78	1	NA	1	1	1	NA	1	NA	NA
830	CA14	NA	NA	1	1	1	NA	NA	NA	NA
831	CA2	5	4	7	NA	1	NA	NA	NA	NA
832	CAAP1	NA	NA	NA	2	1	NA	3	NA	NA
833	CAB39	9	8	10	7	9	1	NA	NA	NA
834	CAB39L	2	2	2	NA	NA	NA	NA	NA	NA
835	CABIN1	NA	NA	NA	6	2	1	NA	NA	NA
836	CABLES2	NA	NA	NA	NA	1	NA	NA	NA	NA
837	CABP1	NA	NA	NA	NA	NA	NA	NA	NA	1
838	CABYR	NA	1	NA	NA	NA	NA	NA	NA	NA
839	CACHD1	1	NA	NA	NA	NA	NA	NA	NA	NA
840	CACNA1E	NA	NA	NA	NA	1	NA	NA	NA	NA
841	CACNA2D1	14	19	11	13	14	19	1	6	11
842	CACNA2D2	NA	NA	1	NA	NA	NA	NA	NA	2
843	CACNB1	NA	1	NA	6	4	2	NA	1	NA
844	CACNB2	NA	NA	1	NA	NA	NA	NA	NA	NA
845	CACNB3	4	3	NA	6	4	NA	NA	NA	NA
846	CACTIN	NA	NA	NA	NA	NA	NA	NA	NA	1
847	CACUL1	NA	NA	1	NA	NA	NA	NA	NA	NA
848	CACYBP	10	9	9	9	7	8	NA	2	NA
849	CAD	25	3	17	7	8	15	NA	NA	1
850	CADM1	6	9	4	9	7	8	1	2	1
851	CADM2	NA	NA	NA	4	4	1	NA	1	NA
852	CADM3	4	8	3	7	8	5	NA	NA	NA
853	CADM4	2	4	3	4	2	2	NA	NA	NA
854	CADPS	27	21	19	9	5	2	NA	NA	NA
855	CADPS2	NA	NA	NA	NA	1	NA	NA	NA	NA
856	CAGE1	NA	NA	NA	1	1	NA	NA	NA	NA
857	CALB1	2	NA	5	NA	NA	NA	NA	NA	NA
858	CALB2	2	11	6	NA	NA	NA	NA	NA	NA
859	CALCOCO2	NA	NA	1	NA	NA	NA	NA	NA	NA
860	CALD1	5	NA	11	13	13	27	1	1	6
861	CALM1	11	12	11	7	10	12	5	8	7
862	CALML3	NA	NA	NA	1	NA	NA	NA	NA	NA
863	CALR	16	17	25	19	17	20	2	7	6
864	CALU	10	8	21	8	9	17	4	5	6
865	CAMK1	NA	NA	1	NA	NA	NA	NA	NA	NA
866	CAMK1D	7	4	1	NA	NA	NA	NA	NA	NA
867	CAMK2A	2	2	NA	8	3	1	NA	NA	NA
868	CAMK2B	6	1	2	8	7	5	1	NA	NA
869	CAMK2D	7	7	7	7	7	5	2	4	2
870	CAMK2G	5	6	4	5	6	6	NA	NA	NA
871	CAMK4	2	5	2	NA	NA	NA	NA	NA	NA
872	CAMKK1	NA	1	NA	NA	NA	NA	NA	NA	NA
873	CAMKK2	4	7	2	NA	NA	NA	NA	NA	NA
874	CAMKMT	NA	NA	1	NA	NA	NA	NA	NA	NA
875	CAMKV	16	14	6	12	12	7	4	5	NA
876	CAMLG	NA	2	NA	1	2	1	NA	NA	NA
877	CAMSAP1	7	12	7	15	7	6	NA	NA	NA
878	CAMSAP2	16	13	10	7	6	2	NA	NA	NA
879	CAMSAP3	5	3	3	15	13	4	NA	NA	NA
880	CAND1	43	46	45	39	40	33	9	10	6
881	CAND2	5	NA	1	NA	NA	NA	NA	NA	NA
882	CANT1	NA	NA	NA	1	NA	1	NA	NA	NA
883	CANX	22	19	23	21	23	21	10	8	16
884	CAP1	18	18	19	12	9	9	2	5	7
885	CAP2	13	10	13	2	2	NA	NA	NA	NA
886	CAPG	2	1	9	NA	NA	NA	NA	NA	NA
887	CAPN1	17	24	23	2	1	2	NA	NA	NA
888	CAPN2	15	19	22	NA	NA	3	NA	NA	NA
889	CAPN5	2	2	NA	4	9	9	NA	NA	NA
890	CAPN7	NA	NA	NA	1	1	NA	NA	NA	NA
891	CAPNS1	5	8	11	1	NA	6	NA	NA	NA
892	CAPRIN1	12	11	13	7	8	10	1	1	NA
893	CAPSL	NA	NA	NA	1	NA	1	NA	NA	NA
894	CAPZA1	10	10	10	10	9	8	5	8	4
895	CAPZA2	8	8	8	7	7	7	1	4	2
896	CAPZB	12	11	11	10	10	11	5	7	6
897	CARD11	NA	NA	NA	NA	1	NA	NA	NA	NA
898	CARD8	NA	NA	1	NA	NA	NA	NA	NA	NA
899	CARHSP1	3	3	4	NA	1	1	NA	NA	1
900	CARKD	2	5	6	1	2	1	NA	NA	NA
901	CARM1	9	7	6	NA	1	NA	NA	NA	NA
902	CARS	21	20	20	8	9	4	NA	NA	1
903	CARS2	NA	NA	NA	11	10	8	1	NA	1
904	CASC3	1	NA	1	NA	NA	NA	NA	NA	NA
905	CASC4	NA	NA	NA	NA	1	3	NA	NA	NA
906	CASK	12	23	13	15	18	17	2	4	4
907	CASKIN1	3	1	NA	7	1	2	NA	NA	NA
908	CASP3	8	10	7	6	6	5	NA	3	2
909	CASP6	1	NA	4	NA	NA	NA	NA	NA	NA
910	CASP7	NA	NA	2	NA	NA	NA	NA	NA	NA
911	CASP8	NA	NA	1	NA	NA	NA	NA	NA	NA
912	CASP9	NA	NA	2	NA	NA	NA	NA	NA	NA
913	CASQ1	NA	NA	NA	NA	NA	NA	1	NA	NA
914	CAST	2	6	24	1	NA	20	NA	NA	NA
915	CASZ1	NA	NA	NA	2	4	NA	NA	NA	NA
916	CAT	NA	1	6	NA	1	7	NA	1	NA
917	CAV1	NA	NA	NA	NA	NA	2	NA	NA	NA
918	CBFB	3	4	3	1	1	NA	NA	NA	NA
919	CBL	9	10	13	1	NA	NA	NA	NA	NA
920	CBLB	NA	NA	NA	1	2	NA	NA	NA	NA
921	CBLL1	NA	NA	NA	2	5	6	4	NA	NA
922	CBR1	5	8	7	NA	2	1	NA	NA	NA
923	CBR3	NA	NA	1	NA	NA	NA	NA	NA	NA
924	CBR4	NA	NA	NA	1	NA	2	NA	NA	NA
925	CBS	9	12	12	2	NA	1	NA	NA	NA
926	CBWD2	2	NA	NA	NA	NA	NA	NA	NA	NA
927	CBWD3	NA	NA	4	NA	NA	NA	NA	NA	NA
928	CBWD6	NA	2	NA	NA	NA	NA	NA	NA	NA
929	CBX1	8	5	8	3	4	3	7	6	3
930	CBX2	NA	NA	NA	5	3	3	1	1	NA
931	CBX3	7	6	8	9	8	8	5	6	5
932	CBX4	NA	NA	NA	6	1	3	NA	1	NA
933	CBX5	6	5	8	10	11	10	9	10	11
934	CBX8	NA	NA	1	10	7	7	7	9	1
935	CC2D1A	NA	1	2	2	3	3	NA	NA	NA
936	CC2D1B	NA	1	1	2	1	NA	NA	NA	NA
937	CCAR1	1	1	4	32	30	29	11	7	1
938	CCAR2	29	16	34	26	27	20	10	8	5
939	CCBL1	3	2	NA	NA	1	NA	NA	NA	NA
940	CCBL2	8	9	9	2	3	2	NA	NA	NA
941	CCDC101	NA	1	NA	3	5	4	NA	NA	NA
942	CCDC103	1	NA	NA	NA	NA	NA	NA	NA	NA
943	CCDC109B	NA	NA	NA	1	NA	NA	NA	NA	NA
944	CCDC115	NA	NA	NA	NA	NA	1	NA	NA	NA
945	CCDC117	NA	NA	1	NA	NA	NA	NA	NA	NA
946	CCDC12	NA	NA	1	4	2	1	2	1	1
947	CCDC120	NA	NA	NA	1	NA	NA	NA	NA	NA
948	CCDC124	3	3	7	8	8	11	3	1	1
949	CCDC132	1	1	NA	7	7	6	NA	NA	NA
950	CCDC134	NA	NA	NA	4	5	3	NA	NA	NA
951	CCDC137	NA	NA	NA	1	NA	NA	NA	NA	NA
952	CCDC151	NA	NA	NA	NA	NA	1	NA	NA	NA
953	CCDC177	NA	1	NA	NA	NA	NA	NA	NA	NA
954	CCDC183	NA	NA	NA	NA	NA	NA	NA	NA	1
955	CCDC184	1	1	NA	NA	NA	NA	NA	NA	NA
956	CCDC22	6	NA	1	1	2	1	NA	NA	NA
957	CCDC23	1	1	2	2	2	1	NA	NA	NA
958	CCDC25	3	2	5	1	2	NA	NA	NA	NA
959	CCDC28B	NA	1	NA	1	NA	1	NA	NA	NA
960	CCDC43	NA	3	1	NA	2	NA	NA	NA	NA
961	CCDC47	NA	NA	2	8	5	15	NA	NA	NA
962	CCDC50	2	2	1	3	3	3	NA	2	NA
963	CCDC51	NA	1	1	NA	2	5	NA	NA	NA
964	CCDC53	2	3	1	NA	NA	NA	NA	NA	NA
965	CCDC58	1	1	NA	NA	NA	1	NA	NA	NA
966	CCDC59	NA	NA	NA	NA	NA	NA	NA	NA	1
967	CCDC6	10	6	7	NA	1	2	NA	NA	NA
968	CCDC71	NA	NA	NA	NA	NA	NA	1	NA	NA
969	CCDC71L	NA	NA	NA	NA	NA	NA	1	NA	NA
970	CCDC77	NA	NA	NA	NA	NA	1	NA	NA	NA
971	CCDC8	1	NA	4	NA	NA	NA	NA	NA	NA
972	CCDC82	1	1	1	NA	NA	NA	NA	NA	NA
973	CCDC86	NA	NA	NA	NA	1	NA	5	7	4
974	CCDC88A	22	18	14	10	6	3	NA	1	NA
975	CCDC9	1	1	3	NA	NA	1	NA	NA	NA
976	CCDC90B	NA	NA	NA	NA	1	5	NA	NA	NA
977	CCDC91	1	2	1	NA	NA	NA	NA	NA	NA
978	CCDC92	1	3	1	1	NA	NA	NA	NA	NA
979	CCDC93	4	NA	1	1	NA	1	NA	NA	NA
980	CCDC94	1	NA	NA	1	NA	NA	NA	NA	NA
981	CCDC97	2	1	1	NA	NA	NA	NA	NA	NA
982	CCM2	NA	2	1	2	NA	NA	NA	NA	NA
983	CCNA2	NA	NA	NA	NA	2	NA	NA	NA	NA
984	CCNB1	3	NA	NA	6	4	1	NA	NA	NA
985	CCNC	NA	NA	NA	2	2	1	NA	NA	NA
986	CCNDBP1	NA	NA	1	NA	NA	NA	NA	NA	NA
987	CCNF	NA	NA	NA	NA	NA	NA	1	NA	NA
988	CCNH	NA	NA	NA	3	NA	NA	NA	NA	NA
989	CCNK	NA	1	1	6	4	5	NA	NA	NA
990	CCNL1	NA	NA	NA	NA	1	1	1	NA	NA
991	CCNT1	NA	1	NA	2	2	1	NA	NA	NA
992	CCNT2	NA	NA	NA	NA	1	NA	NA	NA	NA
993	CCNY	NA	2	1	2	2	2	NA	NA	NA
994	CCP110	2	NA	NA	NA	NA	NA	NA	NA	NA
995	CCS	4	4	5	NA	NA	NA	NA	NA	NA
996	CCSER2	NA	NA	1	NA	NA	NA	NA	NA	NA
997	CCT2	27	27	29	27	29	30	9	13	7
998	CCT3	27	27	30	29	31	30	10	14	9
999	CCT4	18	22	20	23	22	23	9	12	6
1000	CCT5	28	31	30	30	32	30	3	11	6
1001	CCT6A	23	23	23	21	23	21	10	9	5
1002	CCT7	17	22	20	25	23	28	6	11	3
1003	CCT8	25	28	30	30	31	32	14	15	15
1004	CCZ1B	NA	1	2	4	2	2	NA	NA	NA
1005	CD151	NA	1	NA	NA	NA	1	NA	NA	NA
1006	CD19	1	NA	NA	1	NA	NA	NA	NA	NA
1007	CD200	2	2	2	1	1	NA	NA	NA	NA
1008	CD276	1	3	NA	4	4	3	NA	NA	NA
1009	CD2AP	NA	NA	1	NA	NA	3	NA	NA	NA
1010	CD2BP2	3	NA	NA	6	4	3	1	NA	NA
1011	CD3EAP	NA	NA	NA	5	2	4	NA	NA	NA
1012	CD44	NA	NA	2	NA	NA	NA	NA	NA	NA
1013	CD46	NA	NA	NA	NA	NA	1	NA	NA	NA
1014	CD47	1	2	2	2	2	3	NA	NA	NA
1015	CD55	NA	NA	4	NA	NA	NA	NA	NA	NA
1016	CD59	2	2	3	3	2	2	NA	NA	NA
1017	CD63	NA	NA	1	1	NA	2	NA	NA	NA
1018	CD74	NA	NA	NA	NA	NA	1	NA	NA	NA
1019	CD81	1	2	1	2	2	3	NA	1	NA
1020	CD99	1	1	2	1	NA	1	NA	NA	1
1021	CD99L2	1	1	2	1	2	2	1	1	1
1022	CDAN1	1	NA	NA	NA	NA	NA	NA	NA	NA
1023	CDC123	1	2	1	NA	NA	NA	NA	NA	NA
1024	CDC16	4	NA	4	4	7	2	NA	NA	NA
1025	CDC20	NA	NA	1	NA	NA	NA	NA	NA	NA
1026	CDC23	6	NA	4	6	4	1	NA	NA	NA
1027	CDC26	NA	NA	NA	1	NA	NA	1	NA	NA
1028	CDC27	1	1	2	9	4	6	1	NA	NA
1029	CDC34	1	2	1	NA	NA	NA	NA	NA	NA
1030	CDC37	11	13	12	7	5	5	NA	1	NA
1031	CDC37L1	1	NA	1	NA	NA	NA	NA	NA	NA
1032	CDC40	NA	NA	NA	NA	2	NA	4	4	3
1033	CDC42	6	7	6	4	5	5	NA	3	NA
1034	CDC42BPA	NA	NA	NA	1	NA	1	1	NA	NA
1035	CDC42BPB	10	12	7	29	21	17	NA	NA	NA
1036	CDC42EP1	NA	NA	NA	NA	NA	2	NA	NA	NA
1037	CDC42EP4	6	4	7	7	5	3	2	1	NA
1038	CDC42SE2	1	NA	NA	NA	NA	NA	NA	NA	NA
1039	CDC5L	6	NA	4	26	31	27	19	10	6
1040	CDC73	1	1	5	14	13	12	4	1	1
1041	CDCA2	NA	NA	NA	1	NA	NA	NA	NA	NA
1042	CDCA7L	NA	NA	NA	1	NA	NA	NA	NA	NA
1043	CDCA8	NA	NA	NA	NA	NA	1	1	1	NA
1044	CDH1	NA	NA	1	NA	NA	1	NA	NA	NA
1045	CDH2	7	9	5	16	11	13	1	5	1
1046	CDH23	NA	NA	NA	NA	1	NA	NA	NA	NA
1047	CDH4	NA	NA	NA	2	3	NA	NA	NA	NA
1048	CDH6	1	1	NA	NA	1	NA	NA	NA	NA
1049	CDIPT	1	1	1	2	4	5	NA	NA	NA
1050	CDK1	7	5	10	8	6	4	NA	NA	NA
1051	CDK11B	6	2	4	6	7	2	6	NA	NA
1052	CDK12	NA	NA	NA	4	NA	5	1	NA	NA
1053	CDK13	NA	NA	NA	2	3	1	NA	NA	NA
1054	CDK14	NA	1	1	2	1	2	NA	NA	NA
1055	CDK16	NA	4	1	1	1	NA	NA	NA	NA
1056	CDK17	2	1	NA	NA	NA	NA	NA	NA	NA
1057	CDK18	NA	2	NA	NA	NA	NA	NA	NA	NA
1058	CDK19	NA	NA	NA	NA	NA	1	NA	NA	NA
1059	CDK2	4	NA	5	4	2	2	NA	NA	NA
1060	CDK2AP2	NA	NA	NA	1	2	1	2	NA	NA
1061	CDK4	1	NA	NA	NA	NA	NA	NA	NA	NA
1062	CDK5	6	7	8	5	3	3	NA	NA	NA
1063	CDK5RAP1	NA	NA	NA	1	NA	NA	NA	NA	NA
1064	CDK5RAP3	2	1	3	8	7	10	NA	NA	NA
1065	CDK6	2	NA	6	NA	NA	NA	NA	NA	NA
1066	CDK7	1	NA	NA	NA	1	1	NA	NA	NA
1067	CDK8	NA	NA	NA	6	NA	2	NA	NA	NA
1068	CDK9	2	3	5	6	5	3	NA	NA	NA
1069	CDKN1B	3	2	4	2	3	NA	NA	NA	NA
1070	CDKN1C	NA	NA	1	NA	NA	NA	NA	NA	NA
1071	CDKN2AIP	4	1	2	13	13	15	2	1	NA
1072	CDKN2D	2	2	NA	NA	NA	NA	NA	NA	NA
1073	CDON	NA	NA	NA	1	NA	NA	NA	NA	NA
1074	CDR2L	NA	2	NA	NA	NA	NA	NA	NA	NA
1075	CDS2	6	6	5	7	9	10	1	NA	1
1076	CDSN	NA	NA	NA	NA	NA	NA	NA	1	1
1077	CDV3	8	7	10	10	8	8	1	2	NA
1078	CDYL	NA	NA	NA	3	5	5	2	2	2
1079	CEBPG	NA	NA	NA	1	1	NA	NA	NA	1
1080	CEBPZ	NA	NA	NA	11	7	5	4	4	1
1081	CEBPZOS	NA	NA	NA	NA	NA	1	NA	NA	NA
1082	CECR2	NA	NA	NA	8	8	2	NA	NA	NA
1083	CECR5	1	NA	NA	2	NA	1	NA	NA	NA
1084	CELF1	1	1	2	10	9	8	3	1	1
1085	CELF2	NA	NA	NA	6	4	5	1	1	NA
1086	CELF3	NA	1	NA	2	NA	NA	NA	NA	NA
1087	CELF4	NA	NA	NA	1	1	NA	NA	NA	NA
1088	CELF5	2	1	NA	1	NA	NA	NA	NA	NA
1089	CELF6	NA	NA	NA	NA	1	NA	NA	NA	NA
1090	CELSR2	1	NA	1	4	2	3	NA	NA	NA
1091	CELSR3	NA	1	NA	NA	2	4	NA	NA	NA
1092	CEND1	2	2	2	2	2	3	NA	1	NA
1093	CENPA	NA	NA	NA	NA	NA	1	1	NA	1
1094	CENPB	NA	NA	NA	1	NA	NA	NA	NA	NA
1095	CENPC	NA	NA	NA	NA	NA	NA	5	3	NA
1096	CENPF	NA	NA	NA	12	1	2	6	NA	NA
1097	CENPH	NA	NA	NA	NA	NA	NA	1	2	NA
1098	CENPQ	NA	NA	NA	NA	NA	NA	NA	1	NA
1099	CENPV	1	NA	NA	4	2	4	8	7	6
1100	CEP120	NA	NA	1	NA	NA	NA	NA	NA	NA
1101	CEP131	NA	NA	NA	1	NA	NA	NA	NA	NA
1102	CEP170	47	47	35	38	37	23	6	5	NA
1103	CEP170B	4	1	2	1	1	NA	NA	NA	NA
1104	CEP170P1	NA	NA	NA	NA	1	NA	NA	NA	NA
1105	CEP41	6	4	3	10	8	7	NA	1	NA
1106	CEP78	NA	NA	1	1	NA	NA	NA	NA	NA
1107	CEP85	1	NA	NA	NA	NA	NA	NA	NA	NA
1108	CEP85L	NA	1	NA	NA	NA	NA	NA	NA	NA
1109	CEP97	7	4	3	NA	NA	NA	NA	NA	NA
1110	CEPT1	NA	NA	NA	NA	NA	2	NA	NA	NA
1111	CERK	NA	NA	NA	1	NA	NA	NA	NA	NA
1112	CERS1	NA	NA	NA	1	1	2	NA	NA	NA
1113	CERS2	NA	NA	NA	NA	NA	1	NA	NA	NA
1114	CERS4	NA	NA	NA	1	NA	NA	NA	NA	NA
1115	CERS6	NA	NA	NA	NA	2	NA	NA	NA	NA
1116	CETN2	5	5	4	4	4	2	3	4	NA
1117	CFAP20	5	3	4	3	3	2	2	2	NA
1118	CFAP36	4	1	3	NA	NA	NA	NA	NA	NA
1119	CFAP69	NA	NA	NA	NA	1	NA	NA	NA	NA
1120	CFB	NA	NA	1	NA	NA	NA	NA	NA	NA
1121	CFDP1	6	3	3	2	3	3	NA	NA	NA
1122	CFL1	9	10	11	9	8	11	4	7	7
1123	CFL2	5	6	8	2	2	3	NA	1	NA
1124	CGGBP1	NA	NA	NA	5	4	2	1	NA	NA
1125	CGN	NA	NA	1	NA	NA	2	NA	NA	7
1126	CGNL1	NA	NA	NA	NA	NA	3	NA	NA	NA
1127	CHAF1A	NA	NA	NA	4	2	3	3	NA	1
1128	CHAF1B	NA	NA	NA	5	4	1	3	2	NA
1129	CHAMP1	NA	NA	1	18	17	17	20	11	7
1130	CHAT	1	NA	NA	NA	NA	NA	NA	NA	NA
1131	CHCHD1	NA	NA	NA	NA	NA	NA	NA	2	2
1132	CHCHD3	4	2	2	4	2	5	NA	NA	NA
1133	CHCHD4	NA	NA	1	1	3	1	NA	NA	1
1134	CHCHD6	2	NA	NA	2	1	2	NA	NA	NA
1135	CHD1	NA	NA	NA	NA	NA	NA	3	4	NA
1136	CHD1L	NA	NA	NA	2	1	2	NA	NA	NA
1137	CHD2	NA	NA	NA	NA	2	2	9	5	5
1138	CHD3	NA	NA	NA	14	6	11	6	NA	NA
1139	CHD4	4	5	9	51	56	47	30	36	22
1140	CHD5	NA	NA	NA	2	NA	1	1	NA	1
1141	CHD6	NA	NA	NA	8	6	2	NA	NA	NA
1142	CHD7	NA	NA	NA	43	27	13	6	1	NA
1143	CHD8	NA	NA	NA	24	5	11	NA	NA	NA
1144	CHD9	NA	NA	NA	4	NA	NA	NA	NA	NA
1145	CHEK1	NA	NA	NA	4	NA	1	NA	NA	NA
1146	CHERP	NA	1	1	14	11	11	9	8	4
1147	CHGA	7	6	4	1	NA	1	NA	NA	NA
1148	CHGB	6	7	4	1	1	1	NA	NA	NA
1149	CHID1	NA	1	2	9	11	9	NA	2	NA
1150	CHKA	2	1	2	1	1	NA	NA	NA	NA
1151	CHKB	NA	NA	1	NA	NA	NA	NA	NA	NA
1152	CHM	NA	NA	NA	NA	NA	1	NA	NA	NA
1153	CHML	2	3	NA	NA	NA	NA	NA	NA	NA
1154	CHMP1A	6	6	3	5	3	4	2	1	2
1155	CHMP1B	1	1	1	2	1	2	NA	NA	NA
1156	CHMP2A	2	4	3	3	3	4	NA	1	NA
1157	CHMP2B	2	1	1	1	1	NA	NA	NA	NA
1158	CHMP3	NA	3	2	NA	1	NA	NA	NA	NA
1159	CHMP4A	4	4	7	NA	1	NA	NA	NA	NA
1160	CHMP4B	4	6	7	4	3	3	NA	NA	1
1161	CHMP5	3	3	4	1	1	2	2	2	NA
1162	CHMP6	2	2	2	4	3	3	NA	NA	NA
1163	CHMP7	2	5	5	NA	NA	NA	NA	NA	NA
1164	CHN1	1	1	2	3	1	NA	NA	NA	NA
1165	CHN2	NA	3	NA	NA	NA	NA	NA	NA	NA
1166	CHORDC1	6	7	11	NA	2	NA	NA	NA	NA
1167	CHP1	NA	NA	1	1	1	8	NA	NA	1
1168	CHPF	NA	NA	NA	NA	NA	2	NA	NA	NA
1169	CHPF2	NA	NA	NA	NA	NA	1	NA	NA	NA
1170	CHSY1	NA	NA	NA	NA	NA	2	NA	NA	NA
1171	CHSY3	NA	NA	NA	1	1	NA	NA	NA	NA
1172	CHTF18	1	NA	NA	1	1	NA	NA	NA	NA
1173	CHTOP	1	1	NA	6	6	4	4	5	3
1174	CHUK	2	2	3	NA	NA	1	NA	NA	NA
1175	CHURC1	NA	NA	2	NA	NA	NA	NA	NA	NA
1176	CIAO1	4	2	7	NA	NA	1	NA	NA	NA
1177	CIAPIN1	10	12	13	1	NA	NA	NA	NA	NA
1178	CIC	1	NA	NA	1	3	2	NA	NA	NA
1179	CIR1	NA	NA	NA	1	1	1	NA	NA	NA
1180	CIRBP	4	4	3	4	4	4	4	4	4
1181	CIRH1A	NA	NA	NA	1	1	1	3	NA	NA
1182	CISD1	2	1	NA	2	3	2	NA	NA	NA
1183	CISD2	5	5	2	7	6	6	2	1	2
1184	CIT	NA	NA	NA	NA	NA	1	NA	NA	NA
1185	CIZ1	NA	NA	NA	8	4	2	4	1	NA
1186	CKAP2	2	1	1	1	1	1	NA	NA	NA
1187	CKAP4	15	12	13	27	31	36	4	5	7
1188	CKAP5	35	36	36	77	73	47	18	7	2
1189	CKB	19	18	18	17	16	14	6	12	8
1190	CKMT1A	6	10	4	12	13	14	4	4	6
1191	CKS1B	1	NA	NA	NA	NA	NA	NA	NA	NA
1192	CLASP1	40	36	21	38	37	16	1	2	1
1193	CLASP2	34	29	29	33	34	19	1	1	NA
1194	CLASRP	NA	NA	1	NA	NA	NA	NA	NA	NA
1195	CLCC1	2	1	2	3	4	2	NA	NA	NA
1196	CLCN4	1	1	NA	NA	NA	NA	NA	NA	NA
1197	CLCN6	7	7	1	3	2	3	NA	NA	NA
1198	CLCN7	1	NA	NA	NA	NA	3	NA	NA	NA
1199	CLDN6	NA	1	NA	1	1	2	NA	NA	NA
1200	CLDND1	NA	NA	NA	NA	1	1	NA	NA	NA
1201	CLEC16A	1	1	1	1	2	1	NA	NA	NA
1202	CLGN	1	2	NA	1	4	7	NA	NA	NA
1203	CLIC1	12	14	13	10	11	8	3	6	3
1204	CLIC3	NA	NA	1	NA	NA	NA	NA	NA	NA
1205	CLIC4	10	11	14	5	7	9	NA	1	1
1206	CLIC6	1	1	NA	NA	NA	NA	NA	NA	NA
1207	CLINT1	5	4	7	2	4	5	NA	1	2
1208	CLIP1	8	11	10	1	1	3	NA	NA	NA
1209	CLIP2	27	28	24	21	12	8	1	1	NA
1210	CLIP3	NA	NA	NA	2	NA	NA	NA	NA	NA
1211	CLK1	NA	NA	NA	NA	2	NA	NA	NA	NA
1212	CLK3	NA	NA	NA	1	1	NA	NA	NA	NA
1213	CLK4	NA	NA	NA	1	1	NA	NA	NA	NA
1214	CLMN	NA	NA	1	NA	NA	NA	NA	NA	NA
1215	CLN5	NA	NA	1	NA	NA	NA	NA	NA	NA
1216	CLN8	NA	NA	NA	NA	NA	1	NA	NA	NA
1217	CLNS1A	6	2	2	NA	NA	NA	NA	NA	NA
1218	CLP1	NA	NA	NA	3	NA	NA	NA	NA	NA
1219	CLPB	NA	NA	NA	5	6	6	NA	NA	NA
1220	CLPP	2	2	NA	1	2	1	NA	NA	NA
1221	CLPTM1	1	2	3	1	1	6	NA	NA	NA
1222	CLPTM1L	NA	NA	NA	2	2	3	NA	NA	NA
1223	CLPX	1	NA	NA	6	2	5	NA	NA	NA
1224	CLSTN3	NA	NA	NA	1	NA	NA	NA	NA	NA
1225	CLTA	6	6	5	3	3	5	NA	3	3
1226	CLTB	8	8	7	4	3	4	NA	3	3
1227	CLTC	69	76	83	68	67	68	15	28	21
1228	CLU	NA	NA	3	2	2	4	3	5	5
1229	CLUH	5	7	7	1	NA	2	NA	NA	NA
1230	CLVS2	3	2	NA	NA	NA	NA	NA	NA	NA
1231	CLYBL	NA	NA	NA	3	4	3	NA	NA	NA
1232	CMAS	4	7	3	23	22	22	9	11	6
1233	CMBL	3	1	8	NA	NA	NA	NA	NA	NA
1234	CMC1	NA	NA	NA	NA	NA	2	NA	NA	NA
1235	CMC2	NA	NA	NA	NA	1	NA	NA	NA	1
1236	CMIP	5	8	3	5	3	2	NA	NA	NA
1237	CMPK1	10	10	10	2	1	2	NA	NA	NA
1238	CMSS1	NA	NA	NA	NA	1	1	1	NA	NA
1239	CMTM7	NA	NA	NA	NA	1	NA	NA	NA	NA
1240	CMTM8	NA	NA	NA	NA	1	NA	NA	NA	NA
1241	CMTR1	2	2	4	13	13	4	1	1	NA
1242	CMTR2	NA	1	1	NA	NA	NA	NA	NA	NA
1243	CNBP	4	4	6	4	4	7	2	2	3
1244	CNDP2	20	22	25	7	10	6	NA	NA	NA
1245	CNEP1R1	NA	NA	NA	NA	NA	1	NA	NA	NA
1246	CNIH2	NA	NA	NA	1	NA	NA	NA	NA	NA
1247	CNIH4	NA	NA	NA	1	NA	1	NA	NA	NA
1248	CNN1	NA	NA	NA	NA	NA	3	NA	NA	NA
1249	CNN2	9	7	10	5	2	5	NA	NA	NA
1250	CNN3	10	10	11	7	7	7	1	NA	1
1251	CNNM1	1	NA	NA	NA	NA	NA	NA	NA	NA
1252	CNNM2	NA	NA	NA	1	NA	2	NA	NA	NA
1253	CNNM3	1	NA	NA	NA	NA	1	NA	NA	NA
1254	CNNM4	NA	NA	NA	NA	NA	1	NA	NA	NA
1255	CNOT1	22	15	25	20	20	18	NA	NA	NA
1256	CNOT10	3	1	2	4	4	1	NA	NA	NA
1257	CNOT11	3	1	1	2	2	4	NA	NA	NA
1258	CNOT2	2	2	5	2	2	4	NA	NA	NA
1259	CNOT3	6	5	5	3	3	4	NA	NA	NA
1260	CNOT4	2	NA	NA	NA	NA	NA	NA	NA	NA
1261	CNOT6	1	NA	NA	NA	NA	NA	NA	NA	NA
1262	CNOT7	1	NA	1	3	4	2	NA	NA	NA
1263	CNOT8	1	1	NA	1	NA	NA	NA	NA	NA
1264	CNP	8	9	13	14	14	19	2	3	7
1265	CNPY2	5	4	4	2	2	7	1	3	3
1266	CNPY3	2	2	3	6	6	7	3	2	1
1267	CNPY4	NA	NA	2	1	NA	NA	NA	NA	NA
1268	CNR1	1	NA	NA	1	NA	1	NA	NA	NA
1269	CNRIP1	4	5	3	2	3	2	1	1	NA
1270	CNST	NA	NA	NA	1	NA	NA	NA	NA	NA
1271	CNTFR	3	8	4	6	4	2	NA	NA	NA
1272	CNTN1	17	21	22	24	24	25	7	5	7
1273	CNTN2	6	14	2	11	9	9	1	2	2
1274	CNTN5	NA	NA	NA	NA	1	NA	NA	NA	NA
1275	CNTNAP1	NA	3	1	3	4	23	NA	NA	1
1276	CNTNAP2	3	1	1	12	10	2	NA	NA	NA
1277	CNTNAP5	1	6	1	2	NA	1	NA	NA	NA
1278	CNTRL	NA	1	NA	NA	NA	NA	NA	NA	NA
1279	COA1	NA	NA	NA	NA	NA	1	NA	NA	NA
1280	COA3	NA	1	NA	3	3	4	NA	NA	NA
1281	COA4	1	1	2	1	NA	1	NA	NA	NA
1282	COA5	NA	NA	NA	NA	NA	1	NA	NA	NA
1283	COA6	1	1	NA	NA	NA	1	NA	NA	NA
1284	COA7	1	1	NA	1	NA	NA	NA	NA	NA
1285	COASY	2	3	5	NA	NA	NA	NA	NA	NA
1286	COBLL1	NA	NA	NA	NA	NA	3	NA	NA	NA
1287	COCH	NA	NA	NA	1	NA	1	NA	NA	NA
1288	COG1	3	1	1	NA	1	NA	NA	NA	NA
1289	COG2	4	3	8	NA	NA	NA	NA	NA	NA
1290	COG3	4	6	6	NA	NA	NA	NA	NA	NA
1291	COG4	3	3	5	NA	NA	NA	NA	NA	NA
1292	COG5	3	2	3	NA	NA	NA	NA	NA	NA
1293	COG6	2	2	4	NA	NA	NA	NA	NA	NA
1294	COG7	1	1	2	NA	NA	NA	NA	NA	NA
1295	COG8	2	4	3	NA	NA	NA	NA	NA	NA
1296	COIL	NA	1	2	2	1	3	NA	1	1
1297	COL11A1	NA	NA	NA	1	2	1	NA	NA	NA
1298	COL12A1	NA	NA	NA	NA	NA	27	NA	NA	3
1299	COL14A1	NA	NA	3	NA	NA	18	NA	NA	NA
1300	COL15A1	NA	NA	3	NA	NA	4	NA	NA	2
1301	COL16A1	NA	NA	NA	NA	NA	1	NA	NA	NA
1302	COL18A1	NA	NA	2	2	9	17	NA	NA	4
1303	COL1A1	NA	NA	28	1	1	52	NA	NA	45
1304	COL1A2	NA	NA	23	1	NA	46	NA	NA	36
1305	COL26A1	NA	NA	NA	1	NA	NA	NA	NA	NA
1306	COL2A1	1	NA	1	2	1	6	NA	1	1
1307	COL3A1	NA	NA	34	1	NA	63	2	NA	40
1308	COL4A1	NA	NA	4	NA	1	5	NA	NA	3
1309	COL4A2	NA	NA	2	NA	1	7	NA	NA	2
1310	COL4A3BP	4	6	6	NA	NA	NA	NA	NA	NA
1311	COL5A1	NA	NA	9	2	1	41	NA	NA	36
1312	COL5A2	NA	NA	3	NA	NA	26	NA	NA	17
1313	COL6A1	1	2	24	2	2	36	NA	NA	13
1314	COL6A2	NA	1	11	NA	NA	29	NA	NA	10
1315	COL6A3	NA	NA	35	NA	NA	110	NA	NA	45
1316	COL6A6	1	NA	NA	NA	NA	NA	NA	NA	NA
1317	COLEC12	NA	NA	1	NA	NA	10	NA	NA	NA
1318	COLGALT1	1	2	5	15	13	16	1	NA	3
1319	COMMD1	1	NA	1	NA	NA	1	NA	NA	NA
1320	COMMD10	1	NA	1	1	NA	1	NA	NA	NA
1321	COMMD2	4	2	3	1	1	2	NA	NA	NA
1322	COMMD3	3	NA	3	1	NA	2	NA	NA	NA
1323	COMMD4	NA	NA	2	NA	1	NA	NA	NA	NA
1324	COMMD7	1	NA	NA	NA	NA	NA	NA	NA	NA
1325	COMMD8	3	1	2	2	NA	NA	NA	NA	NA
1326	COMMD9	5	4	4	3	2	3	NA	NA	NA
1327	COMP	NA	NA	2	NA	NA	NA	NA	NA	NA
1328	COMT	NA	NA	1	NA	NA	NA	NA	NA	NA
1329	COPA	26	31	46	16	8	14	NA	NA	NA
1330	COPB1	14	23	28	10	9	9	NA	NA	1
1331	COPB2	16	17	23	8	5	9	NA	1	1
1332	COPE	6	5	9	4	NA	4	NA	1	NA
1333	COPG1	16	21	30	4	1	10	NA	NA	NA
1334	COPG2	12	14	14	7	5	NA	NA	NA	NA
1335	COPRS	NA	1	1	NA	NA	NA	NA	NA	NA
1336	COPS2	11	15	19	8	6	5	NA	NA	NA
1337	COPS3	8	9	8	6	7	3	NA	NA	NA
1338	COPS4	16	16	16	12	10	7	NA	2	NA
1339	COPS5	7	7	10	4	5	4	NA	NA	NA
1340	COPS6	9	7	9	6	8	5	NA	NA	NA
1341	COPS7A	2	3	7	NA	NA	NA	NA	NA	NA
1342	COPS7B	6	6	6	5	5	2	NA	1	NA
1343	COPS8	6	6	7	2	2	4	1	1	NA
1344	COPZ1	3	3	4	1	2	1	NA	NA	NA
1345	COQ6	NA	NA	NA	NA	NA	NA	NA	NA	2
1346	COQ9	NA	NA	1	NA	NA	1	NA	NA	NA
1347	CORO1A	14	9	11	14	15	13	2	5	2
1348	CORO1B	13	4	6	8	12	10	NA	NA	NA
1349	CORO1C	14	14	15	17	16	19	7	8	5
1350	CORO2A	2	7	1	4	4	3	1	NA	NA
1351	CORO2B	4	8	6	7	4	8	1	3	NA
1352	CORO6	NA	NA	NA	1	NA	NA	NA	NA	NA
1353	CORO7	13	14	13	NA	1	2	NA	NA	NA
1354	COTL1	10	10	10	7	8	7	NA	1	NA
1355	COX15	1	1	NA	3	4	2	NA	NA	NA
1356	COX17	NA	1	1	1	NA	2	NA	NA	NA
1357	COX20	NA	NA	NA	NA	1	1	NA	NA	NA
1358	COX4I1	4	5	4	6	6	6	1	NA	1
1359	COX5A	2	2	1	1	1	7	NA	1	1
1360	COX5B	2	1	NA	2	1	1	1	1	1
1361	COX6B1	2	1	2	2	1	3	NA	1	NA
1362	COX6C	NA	NA	1	3	1	2	NA	NA	NA
1363	COX7A2	1	NA	1	NA	1	2	NA	NA	NA
1364	COX7A2L	NA	NA	NA	1	NA	2	NA	NA	NA
1365	COX7C	NA	NA	NA	1	NA	1	NA	NA	NA
1366	CPD	1	NA	NA	6	3	7	NA	NA	NA
1367	CPE	10	10	11	5	5	8	NA	NA	NA
1368	CPEB4	2	4	2	2	2	NA	NA	NA	NA
1369	CPLX1	3	4	3	1	NA	NA	NA	NA	NA
1370	CPLX2	3	3	3	1	2	1	NA	NA	NA
1371	CPNE1	11	9	11	5	6	6	NA	NA	NA
1372	CPNE2	1	2	7	1	NA	2	NA	NA	NA
1373	CPNE3	12	12	17	1	2	7	NA	NA	1
1374	CPNE8	NA	NA	NA	NA	1	NA	NA	NA	NA
1375	CPO	NA	NA	NA	NA	NA	1	NA	NA	NA
1376	CPOX	NA	NA	1	2	1	NA	NA	NA	NA
1377	CPPED1	3	3	1	NA	NA	NA	NA	NA	NA
1378	CPQ	1	NA	NA	NA	NA	NA	NA	NA	NA
1379	CPS1	NA	NA	31	NA	NA	NA	NA	NA	NA
1380	CPSF1	2	2	3	19	20	21	18	5	7
1381	CPSF2	1	NA	NA	13	18	14	11	2	3
1382	CPSF3	3	2	3	10	13	10	6	2	1
1383	CPSF3L	1	NA	NA	6	1	3	NA	NA	NA
1384	CPSF4	NA	NA	NA	2	2	3	2	NA	1
1385	CPSF6	3	2	6	13	13	10	9	4	6
1386	CPSF7	1	1	1	14	12	12	8	5	2
1387	CPT1A	NA	NA	1	1	1	3	NA	NA	NA
1388	CPT1C	NA	NA	NA	2	1	NA	NA	NA	NA
1389	CPT2	NA	NA	NA	4	6	4	NA	NA	NA
1390	CPVL	NA	1	5	3	6	8	NA	NA	1
1391	CPXM1	NA	NA	NA	2	1	1	NA	NA	NA
1392	CRABP1	9	9	9	7	9	9	4	5	3
1393	CRABP2	5	3	5	1	4	NA	NA	NA	NA
1394	CRADD	NA	NA	2	NA	NA	NA	NA	NA	NA
1395	CRAT	1	1	NA	14	13	13	NA	NA	NA
1396	CRB1	NA	NA	NA	1	NA	NA	NA	NA	NA
1397	CRB2	1	NA	2	2	1	3	NA	NA	NA
1398	CRBN	1	1	3	NA	NA	NA	NA	NA	NA
1399	CRCP	NA	NA	2	NA	NA	NA	NA	NA	NA
1400	CREB1	1	NA	NA	2	4	4	3	3	3
1401	CREB3L2	NA	NA	NA	NA	1	NA	NA	1	NA
1402	CREB5	NA	NA	NA	2	NA	NA	NA	1	NA
1403	CREBBP	3	NA	2	9	4	7	NA	NA	NA
1404	CREG1	NA	NA	1	NA	NA	NA	NA	NA	NA
1405	CRELD1	1	1	NA	1	2	8	NA	NA	NA
1406	CRELD2	NA	NA	1	NA	NA	NA	NA	NA	NA
1407	CRIP2	4	5	6	5	3	4	1	3	3
1408	CRIPT	1	NA	NA	1	NA	2	NA	NA	NA
1409	CRISPLD2	NA	NA	NA	NA	NA	1	NA	NA	1
1410	CRK	9	11	12	2	NA	NA	NA	NA	NA
1411	CRKL	9	12	13	5	4	2	NA	2	2
1412	CRLF3	NA	1	1	NA	NA	NA	NA	NA	NA
1413	CRMP1	23	23	25	24	24	17	9	16	6
1414	CRNKL1	NA	NA	NA	11	3	6	8	2	5
1415	CROCC	3	NA	NA	5	2	NA	NA	NA	NA
1416	CROT	1	NA	NA	NA	NA	NA	NA	NA	NA
1417	CRTAP	NA	NA	2	NA	1	9	NA	NA	5
1418	CRTC1	4	4	3	NA	NA	NA	NA	NA	NA
1419	CRTC2	NA	NA	1	NA	NA	NA	NA	NA	NA
1420	CRTC3	NA	NA	1	NA	NA	NA	NA	NA	NA
1421	CRYL1	2	1	5	NA	NA	NA	NA	NA	NA
1422	CRYM	NA	NA	4	NA	NA	NA	NA	NA	NA
1423	CRYZ	10	2	10	3	8	10	NA	NA	NA
1424	CRYZL1	4	4	5	6	5	3	NA	NA	NA
1425	CS	9	11	7	13	18	16	5	5	6
1426	CSDE1	18	18	18	10	9	10	1	NA	NA
1427	CSE1L	36	35	45	8	10	9	NA	2	NA
1428	CSF1R	NA	NA	NA	1	NA	NA	NA	NA	NA
1429	CSK	14	13	12	13	11	3	NA	NA	NA
1430	CSMD3	NA	NA	NA	NA	1	NA	NA	NA	NA
1431	CSNK1A1	5	5	4	3	4	4	1	NA	NA
1432	CSNK1D	1	NA	2	2	NA	1	NA	NA	NA
1433	CSNK1E	2	5	2	3	7	2	1	NA	NA
1434	CSNK1G1	NA	NA	NA	1	NA	1	NA	NA	NA
1435	CSNK1G2	NA	NA	NA	NA	2	NA	NA	NA	NA
1436	CSNK1G3	NA	1	NA	2	NA	1	NA	NA	NA
1437	CSNK2A1	13	12	16	7	8	16	4	10	9
1438	CSNK2A2	7	7	10	2	1	5	2	3	2
1439	CSNK2B	6	6	7	6	5	5	4	3	5
1440	CSRP1	1	2	5	4	6	10	NA	NA	NA
1441	CSRP2	2	1	NA	8	7	8	1	1	1
1442	CSRP2BP	NA	NA	NA	3	NA	NA	NA	NA	NA
1443	CSTB	3	3	3	1	2	2	NA	1	1
1444	CSTF1	NA	NA	NA	10	7	6	2	NA	1
1445	CSTF2	1	NA	3	5	5	5	5	3	2
1446	CSTF2T	NA	1	1	7	8	8	4	1	2
1447	CSTF3	NA	NA	1	26	23	18	9	3	8
1448	CTAGE5	NA	NA	NA	NA	NA	1	NA	NA	NA
1449	CTBP1	6	7	9	9	11	7	1	5	3
1450	CTBP2	3	3	3	10	11	5	3	3	NA
1451	CTBS	NA	NA	3	NA	NA	NA	NA	NA	NA
1452	CTCF	NA	NA	NA	6	8	3	3	6	1
1453	CTDNEP1	NA	NA	NA	1	1	1	NA	NA	NA
1454	CTDP1	4	1	5	NA	NA	NA	NA	NA	NA
1455	CTDSPL2	NA	NA	NA	NA	1	3	6	3	6
1456	CTGF	NA	NA	NA	NA	1	1	NA	1	NA
1457	CTH	4	NA	6	NA	NA	NA	NA	NA	NA
1458	CTHRC1	NA	NA	NA	NA	NA	3	NA	NA	NA
1459	CTIF	3	3	5	2	1	1	NA	NA	NA
1460	CTNNA1	12	14	18	22	16	24	3	3	9
1461	CTNNA2	14	16	21	20	18	11	4	10	5
1462	CTNNB1	12	12	17	16	19	19	5	4	3
1463	CTNNBIP1	NA	NA	1	NA	NA	NA	NA	NA	NA
1464	CTNNBL1	3	3	7	14	12	10	3	2	NA
1465	CTNND1	15	24	17	31	33	31	1	2	2
1466	CTNND2	11	14	5	20	19	9	1	2	NA
1467	CTPS1	15	13	17	7	5	7	NA	NA	NA
1468	CTPS2	11	6	9	5	3	NA	NA	NA	NA
1469	CTR9	1	NA	1	15	10	9	2	NA	NA
1470	CTSA	3	NA	5	NA	NA	1	NA	NA	1
1471	CTSB	5	7	9	3	2	4	NA	NA	1
1472	CTSC	3	1	9	2	2	6	NA	NA	NA
1473	CTSD	12	10	14	8	9	13	NA	3	4
1474	CTSL	NA	NA	NA	NA	NA	1	NA	NA	NA
1475	CTSV	NA	NA	NA	NA	NA	1	NA	NA	NA
1476	CTSZ	1	NA	4	NA	NA	NA	NA	NA	NA
1477	CTTN	17	18	22	11	14	21	1	5	3
1478	CTTNBP2	2	1	NA	NA	2	NA	NA	NA	NA
1479	CTTNBP2NL	7	4	3	NA	3	2	NA	NA	NA
1480	CTU2	1	NA	NA	NA	NA	NA	NA	NA	NA
1481	CUEDC1	NA	1	1	NA	NA	NA	NA	NA	NA
1482	CUEDC2	4	3	1	NA	NA	NA	NA	NA	NA
1483	CUL1	8	10	16	27	24	13	2	NA	NA
1484	CUL2	15	18	20	5	4	4	NA	NA	NA
1485	CUL3	22	26	20	24	24	16	4	NA	NA
1486	CUL4A	3	5	9	NA	NA	1	NA	4	1
1487	CUL4B	10	10	15	8	8	3	10	16	4
1488	CUL5	13	10	18	8	5	4	NA	NA	NA
1489	CUL7	NA	NA	2	NA	NA	1	NA	NA	NA
1490	CUL9	1	NA	NA	NA	NA	NA	NA	NA	NA
1491	CUTA	2	4	4	1	1	NA	NA	NA	NA
1492	CUTC	NA	NA	NA	1	2	1	NA	1	NA
1493	CUX1	NA	NA	NA	14	5	8	NA	NA	NA
1494	CUX2	NA	NA	NA	1	NA	NA	NA	NA	NA
1495	CWC15	1	1	2	3	2	3	5	3	1
1496	CWC22	NA	1	3	4	3	3	8	3	3
1497	CWC25	NA	NA	NA	NA	NA	NA	1	1	1
1498	CWC27	NA	NA	1	3	3	2	2	1	NA
1499	CWF19L1	1	NA	2	NA	1	1	NA	NA	NA
1500	CXADR	10	9	5	8	12	8	NA	NA	NA
1501	CXCR4	1	1	1	NA	1	3	NA	NA	NA
1502	CXorf23	NA	NA	NA	1	NA	NA	NA	NA	NA
1503	CXorf38	NA	NA	3	NA	NA	NA	NA	NA	NA
1504	CXorf56	1	NA	NA	NA	NA	NA	1	NA	NA
1505	CXXC1	NA	NA	NA	9	5	5	1	NA	NA
1506	CXXC5	NA	NA	NA	NA	1	1	NA	NA	NA
1507	CYB5A	1	1	1	1	1	1	NA	NA	NA
1508	CYB5B	3	3	1	3	3	5	NA	NA	NA
1509	CYB5R1	2	2	NA	10	9	10	NA	NA	NA
1510	CYB5R2	NA	NA	4	NA	NA	NA	NA	NA	NA
1511	CYB5R3	5	7	7	8	6	7	NA	NA	2
1512	CYC1	1	2	1	6	8	10	NA	NA	NA
1513	CYCS	5	7	6	6	7	6	3	3	2
1514	CYFIP1	3	NA	5	11	7	12	1	NA	NA
1515	CYFIP2	13	28	11	27	24	17	2	1	NA
1516	CYGB	1	3	2	NA	NA	NA	NA	NA	NA
1517	CYHR1	2	NA	2	NA	NA	NA	NA	NA	NA
1518	CYLD	1	6	1	NA	NA	NA	NA	NA	NA
1519	CYP20A1	NA	NA	NA	NA	NA	1	NA	NA	NA
1520	CYP2F1	NA	NA	NA	NA	1	NA	NA	NA	NA
1521	CYP2S1	NA	NA	NA	NA	NA	1	NA	NA	NA
1522	CYP2U1	NA	NA	NA	NA	NA	1	NA	NA	NA
1523	CYP51A1	4	4	NA	7	3	6	NA	NA	NA
1524	CYSTM1	NA	NA	NA	1	NA	NA	NA	NA	NA
1525	CYTH1	1	2	NA	NA	NA	NA	NA	NA	NA
1526	CYTH2	2	5	1	3	NA	3	NA	NA	NA
1527	CYTH3	NA	NA	NA	NA	1	NA	NA	NA	NA
1528	DAAM1	1	2	NA	11	9	5	NA	NA	NA
1529	DAB1	NA	NA	NA	1	1	1	NA	NA	NA
1530	DAB2	NA	NA	NA	NA	NA	1	NA	NA	NA
1531	DAB2IP	NA	2	1	15	6	NA	NA	NA	NA
1532	DACH1	NA	NA	NA	11	3	4	5	2	NA
1533	DACT3	1	3	NA	NA	NA	NA	NA	NA	NA
1534	DAD1	NA	1	2	3	3	3	NA	NA	NA
1535	DAG1	1	NA	3	3	3	4	NA	NA	NA
1536	DAGLB	1	1	NA	1	NA	1	NA	NA	NA
1537	DAK	10	7	11	1	NA	1	NA	NA	NA
1538	DAP	NA	NA	1	NA	NA	NA	NA	NA	NA
1539	DAP3	NA	NA	NA	1	1	NA	NA	NA	NA
1540	DAPK1	NA	NA	1	2	NA	3	NA	NA	NA
1541	DARS	21	10	19	20	18	14	4	3	1
1542	DARS2	NA	NA	NA	4	4	6	NA	NA	NA
1543	DAXX	NA	NA	NA	3	2	1	1	NA	1
1544	DAZAP1	2	1	2	5	5	5	2	3	1
1545	DBI	3	2	3	1	1	NA	NA	NA	NA
1546	DBN1	26	28	26	17	24	26	10	20	18
1547	DBNL	10	12	17	4	5	7	NA	1	1
1548	DBR1	3	NA	3	NA	NA	NA	NA	NA	NA
1549	DBT	NA	1	NA	4	3	7	NA	NA	NA
1550	DCAF10	NA	1	1	NA	NA	NA	NA	NA	NA
1551	DCAF11	NA	NA	2	NA	NA	NA	NA	NA	NA
1552	DCAF16	1	NA	1	NA	NA	NA	NA	NA	NA
1553	DCAF5	3	1	3	1	NA	NA	NA	NA	NA
1554	DCAF6	NA	NA	1	NA	NA	NA	NA	NA	NA
1555	DCAF7	2	4	2	5	7	3	2	1	1
1556	DCAF8	1	1	3	NA	NA	NA	NA	NA	NA
1557	DCAKD	NA	2	1	3	2	5	NA	NA	NA
1558	DCBLD2	NA	2	NA	3	NA	NA	NA	NA	NA
1559	DCC	1	NA	2	10	7	4	NA	NA	NA
1560	DCD	NA	1	NA	NA	NA	1	2	1	2
1561	DCDC5	NA	NA	NA	1	NA	NA	NA	NA	NA
1562	DCHS1	1	2	10	NA	NA	2	NA	NA	NA
1563	DCK	7	5	8	NA	NA	NA	NA	NA	NA
1564	DCLK1	23	22	21	23	24	16	7	6	3
1565	DCLK2	8	5	14	3	2	3	NA	NA	NA
1566	DCN	NA	NA	5	NA	NA	8	NA	NA	6
1567	DCP1A	3	2	1	NA	NA	1	NA	NA	NA
1568	DCP1B	1	NA	2	NA	NA	NA	NA	NA	NA
1569	DCPS	7	7	8	NA	1	NA	NA	NA	NA
1570	DCTD	1	1	4	NA	NA	NA	NA	NA	NA
1571	DCTN1	41	44	42	42	45	27	6	7	3
1572	DCTN2	17	18	18	17	18	16	6	5	5
1573	DCTN3	5	5	3	4	4	1	NA	1	1
1574	DCTN4	8	8	11	8	8	7	NA	2	2
1575	DCTN5	3	NA	3	2	1	2	NA	NA	NA
1576	DCTN6	2	2	3	3	1	NA	NA	NA	NA
1577	DCTPP1	6	5	4	2	NA	NA	NA	NA	NA
1578	DCUN1D1	5	5	6	7	6	4	1	NA	NA
1579	DCUN1D3	NA	NA	NA	1	NA	NA	NA	NA	NA
1580	DCUN1D5	1	NA	2	4	5	1	NA	NA	NA
1581	DCX	12	10	11	10	11	11	8	11	8
1582	DCXR	8	8	9	4	7	5	NA	NA	NA
1583	DDA1	1	NA	2	NA	NA	NA	NA	NA	NA
1584	DDAH1	12	9	14	3	4	NA	NA	NA	NA
1585	DDAH2	11	12	11	11	8	11	5	7	6
1586	DDB1	32	25	37	13	16	16	12	24	7
1587	DDB2	NA	NA	NA	NA	1	NA	NA	NA	NA
1588	DDHD1	2	1	NA	1	NA	NA	NA	NA	NA
1589	DDHD2	2	3	2	NA	NA	NA	NA	NA	NA
1590	DDI2	6	4	5	NA	NA	NA	NA	NA	NA
1591	DDOST	4	6	4	12	12	13	NA	1	NA
1592	DDR1	1	NA	2	NA	2	1	NA	NA	NA
1593	DDRGK1	1	1	2	3	5	5	NA	NA	NA
1594	DDT	3	3	4	NA	NA	NA	NA	NA	NA
1595	DDTL	NA	NA	NA	1	1	1	NA	NA	NA
1596	DDX1	24	17	27	30	27	30	4	6	2
1597	DDX10	NA	NA	NA	NA	NA	NA	1	NA	1
1598	DDX17	13	8	12	24	26	27	18	20	14
1599	DDX18	NA	NA	NA	12	9	9	5	3	3
1600	DDX19A	NA	NA	2	NA	NA	1	NA	NA	NA
1601	DDX19B	8	9	1	9	6	1	NA	NA	NA
1602	DDX20	1	3	NA	1	NA	1	NA	NA	NA
1603	DDX21	NA	NA	2	20	24	23	14	16	17
1604	DDX23	1	2	6	25	28	18	10	1	5
1605	DDX24	2	2	2	11	7	10	1	1	NA
1606	DDX26B	NA	NA	NA	1	NA	NA	NA	NA	NA
1607	DDX27	NA	NA	1	NA	NA	2	4	4	6
1608	DDX39A	1	NA	2	7	6	3	3	3	3
1609	DDX39B	7	10	6	9	10	9	7	7	4
1610	DDX3X	6	16	7	3	6	4	10	4	7
1611	DDX3Y	2	NA	3	1	1	1	NA	NA	NA
1612	DDX41	NA	NA	NA	1	NA	NA	3	1	1
1613	DDX42	1	1	8	26	24	23	12	6	3
1614	DDX46	8	4	9	20	20	15	5	NA	NA
1615	DDX47	1	NA	NA	6	7	10	1	1	1
1616	DDX49	NA	NA	1	1	3	2	NA	NA	NA
1617	DDX5	7	5	8	20	20	23	16	10	12
1618	DDX50	NA	NA	NA	5	6	4	5	4	7
1619	DDX51	NA	NA	NA	NA	3	2	1	NA	NA
1620	DDX52	NA	NA	NA	7	3	1	1	NA	NA
1621	DDX54	NA	NA	NA	NA	NA	1	1	NA	NA
1622	DDX55	NA	NA	NA	NA	NA	1	NA	NA	NA
1623	DDX56	NA	NA	NA	NA	NA	1	1	NA	NA
1624	DDX6	13	9	14	8	9	9	NA	NA	2
1625	DECR1	4	4	2	11	11	10	1	2	4
1626	DEDD2	NA	NA	1	NA	NA	NA	NA	NA	NA
1627	DEGS1	NA	NA	NA	NA	1	1	NA	NA	NA
1628	DEK	4	2	5	14	13	14	7	7	4
1629	DENND1A	NA	NA	NA	NA	1	1	NA	NA	NA
1630	DENND2A	NA	NA	NA	3	NA	1	NA	NA	NA
1631	DENND4A	NA	1	NA	NA	NA	NA	NA	NA	NA
1632	DENND4C	NA	NA	3	NA	NA	NA	NA	NA	NA
1633	DENND5B	1	NA	NA	NA	NA	NA	NA	NA	NA
1634	DENND6A	NA	NA	NA	1	NA	NA	NA	NA	NA
1635	DENR	7	5	5	9	9	7	3	4	2
1636	DEPTOR	NA	NA	2	NA	NA	1	NA	NA	NA
1637	DERA	3	2	3	1	3	2	NA	4	3
1638	DERL1	NA	NA	NA	2	2	2	NA	NA	NA
1639	DERL2	NA	NA	1	NA	1	2	NA	NA	NA
1640	DES	NA	1	NA	NA	1	NA	NA	1	NA
1641	DESI1	1	1	1	NA	NA	NA	NA	NA	NA
1642	DFFA	6	5	9	NA	NA	NA	NA	NA	NA
1643	DFFB	NA	NA	1	NA	NA	NA	NA	NA	NA
1644	DFNA5	7	8	8	1	NA	1	NA	NA	NA
1645	DGAT1	NA	1	NA	2	1	3	NA	NA	NA
1646	DGCR14	NA	NA	NA	NA	NA	NA	1	NA	NA
1647	DGCR8	NA	NA	NA	2	NA	NA	NA	NA	NA
1648	DGKA	NA	NA	1	NA	NA	NA	NA	NA	NA
1649	DGKD	NA	1	NA	NA	NA	NA	NA	NA	NA
1650	DGKI	1	5	NA	2	1	NA	NA	NA	NA
1651	DGKQ	NA	NA	NA	NA	1	NA	NA	NA	NA
1652	DGUOK	NA	1	NA	NA	NA	NA	NA	NA	NA
1653	DHCR24	2	5	NA	4	6	8	NA	1	NA
1654	DHCR7	4	7	1	6	7	7	NA	NA	NA
1655	DHFR	4	1	5	NA	NA	NA	NA	NA	NA
1656	DHODH	NA	NA	NA	NA	1	4	NA	NA	NA
1657	DHPS	4	1	4	NA	NA	NA	NA	NA	NA
1658	DHRS11	1	NA	1	NA	NA	NA	NA	NA	NA
1659	DHRS4	NA	NA	NA	NA	2	1	NA	NA	NA
1660	DHRS7	1	5	1	1	3	3	NA	NA	NA
1661	DHRS7B	NA	NA	NA	NA	NA	3	NA	NA	NA
1662	DHRSX	NA	NA	1	NA	NA	NA	NA	NA	NA
1663	DHTKD1	1	NA	NA	3	1	1	NA	NA	NA
1664	DHX15	17	15	23	24	22	21	18	20	18
1665	DHX16	1	NA	3	7	6	4	4	NA	NA
1666	DHX29	3	2	5	NA	2	4	NA	NA	NA
1667	DHX30	15	9	10	4	2	6	2	1	NA
1668	DHX32	1	NA	3	NA	NA	NA	NA	NA	NA
1669	DHX33	NA	NA	NA	NA	NA	NA	1	NA	NA
1670	DHX34	NA	NA	NA	1	NA	NA	NA	NA	NA
1671	DHX35	NA	NA	NA	2	NA	NA	1	NA	NA
1672	DHX36	7	8	6	11	7	4	4	6	2
1673	DHX37	NA	NA	NA	3	NA	1	NA	NA	NA
1674	DHX38	4	NA	4	7	6	6	1	1	NA
1675	DHX40	2	NA	2	3	NA	2	NA	NA	NA
1676	DHX57	5	1	6	1	NA	1	NA	NA	NA
1677	DHX8	NA	NA	NA	5	4	4	7	NA	1
1678	DHX9	33	26	38	48	53	55	40	43	36
1679	DIABLO	3	7	7	1	6	3	NA	1	NA
1680	DIAPH1	12	8	15	9	7	4	NA	NA	NA
1681	DIAPH2	NA	NA	NA	NA	1	1	NA	NA	NA
1682	DICER1	22	14	9	NA	2	2	NA	NA	NA
1683	DIDO1	NA	NA	NA	40	28	28	5	NA	NA
1684	DIEXF	NA	NA	NA	NA	NA	1	NA	NA	NA
1685	DIMT1	NA	NA	NA	NA	1	4	1	NA	NA
1686	DIO3	1	NA	NA	NA	NA	NA	NA	NA	NA
1687	DIP2A	2	NA	NA	1	NA	1	NA	NA	NA
1688	DIP2B	9	10	6	24	19	17	NA	3	NA
1689	DIP2C	2	7	3	3	3	6	NA	NA	NA
1690	DIRAS1	2	4	1	3	NA	NA	NA	NA	NA
1691	DIRAS2	3	6	1	1	1	NA	NA	NA	NA
1692	DIS3	7	2	5	11	7	4	NA	NA	NA
1693	DIS3L2	5	7	4	6	4	NA	NA	NA	NA
1694	DIXDC1	1	NA	NA	NA	NA	NA	NA	NA	NA
1695	DKC1	2	2	6	17	18	18	9	6	7
1696	DKK3	1	NA	NA	NA	1	NA	NA	1	NA
1697	DLAT	4	2	1	5	7	7	NA	NA	NA
1698	DLD	6	5	5	14	15	17	4	7	7
1699	DLEU7	1	NA	NA	NA	NA	NA	NA	NA	NA
1700	DLG1	NA	1	3	5	5	9	NA	NA	NA
1701	DLG3	6	5	1	5	1	1	NA	NA	NA
1702	DLG4	3	3	NA	2	2	NA	NA	NA	NA
1703	DLG5	NA	NA	1	1	1	1	NA	NA	NA
1704	DLGAP4	12	10	11	4	4	3	NA	1	2
1705	DLGAP5	NA	NA	NA	5	1	NA	NA	NA	NA
1706	DLL3	NA	NA	NA	NA	NA	4	NA	NA	NA
1707	DLST	6	7	5	10	10	11	2	4	5
1708	DMAP1	NA	NA	NA	8	4	5	4	1	2
1709	DMD	NA	NA	NA	1	1	NA	NA	NA	NA
1710	DMTN	NA	2	NA	4	3	NA	NA	NA	NA
1711	DMWD	NA	NA	NA	NA	NA	1	NA	NA	NA
1712	DMXL1	NA	NA	1	NA	1	NA	NA	NA	NA
1713	DMXL2	9	9	2	12	16	4	NA	NA	NA
1714	DNAAF2	5	2	3	NA	NA	NA	NA	NA	NA
1715	DNAAF5	4	NA	6	1	NA	NA	NA	NA	NA
1716	DNAH2	NA	NA	1	NA	NA	NA	NA	NA	NA
1717	DNAH3	NA	NA	NA	NA	1	NA	NA	NA	NA
1718	DNAH8	NA	NA	1	NA	NA	NA	NA	NA	NA
1719	DNAJA1	13	13	12	8	9	9	NA	NA	2
1720	DNAJA2	13	11	14	6	11	9	1	3	2
1721	DNAJA3	NA	1	NA	2	3	1	NA	NA	NA
1722	DNAJB1	8	3	7	6	9	8	1	4	4
1723	DNAJB11	3	6	3	8	8	10	4	6	8
1724	DNAJB2	1	3	3	1	1	1	NA	1	NA
1725	DNAJB4	NA	NA	NA	2	2	1	NA	NA	NA
1726	DNAJB5	1	1	NA	NA	2	NA	NA	NA	NA
1727	DNAJB6	3	1	NA	2	2	1	1	1	NA
1728	DNAJC1	NA	NA	NA	1	1	2	NA	NA	NA
1729	DNAJC10	NA	2	1	12	14	10	2	3	4
1730	DNAJC11	NA	2	NA	1	2	5	NA	NA	NA
1731	DNAJC12	1	2	NA	NA	NA	NA	NA	NA	NA
1732	DNAJC13	5	11	9	6	8	19	NA	NA	NA
1733	DNAJC16	1	NA	NA	NA	NA	NA	NA	NA	NA
1734	DNAJC17	1	1	2	4	3	4	NA	NA	NA
1735	DNAJC19	NA	NA	NA	5	6	7	NA	NA	NA
1736	DNAJC2	4	1	1	3	3	2	NA	NA	NA
1737	DNAJC21	NA	NA	1	NA	NA	2	NA	NA	NA
1738	DNAJC22	NA	NA	NA	1	NA	NA	NA	NA	NA
1739	DNAJC3	NA	NA	NA	1	2	7	NA	NA	NA
1740	DNAJC5	4	4	4	4	4	3	NA	1	1
1741	DNAJC6	4	10	4	4	5	2	NA	NA	NA
1742	DNAJC7	9	2	3	13	18	16	2	2	3
1743	DNAJC8	5	4	7	9	11	7	2	2	NA
1744	DNAJC9	3	1	6	6	5	5	4	6	4
1745	DNAL1	2	1	1	NA	NA	NA	NA	NA	NA
1746	DNASE2	NA	NA	3	NA	NA	NA	NA	NA	NA
1747	DNER	NA	NA	NA	NA	1	1	NA	NA	NA
1748	DNM1	14	17	10	22	22	14	4	1	NA
1749	DNM1L	33	36	31	18	15	8	NA	NA	NA
1750	DNM2	3	6	8	17	14	21	NA	NA	2
1751	DNM3	7	13	8	15	11	10	NA	NA	NA
1752	DNMBP	NA	NA	2	1	1	2	NA	NA	NA
1753	DNMT1	NA	NA	2	42	31	32	3	1	NA
1754	DNMT3A	NA	NA	NA	1	4	1	14	19	8
1755	DNMT3B	NA	NA	1	NA	1	1	5	5	1
1756	DNPEP	3	5	13	NA	NA	NA	NA	1	NA
1757	DNPH1	3	2	3	NA	NA	1	NA	1	NA
1758	DNTTIP1	NA	NA	NA	2	2	NA	NA	NA	NA
1759	DNTTIP2	NA	NA	1	1	NA	2	4	NA	2
1760	DOC2A	NA	1	NA	NA	NA	NA	NA	NA	NA
1761	DOCK1	1	NA	6	10	4	7	NA	NA	NA
1762	DOCK10	NA	NA	NA	2	1	2	NA	NA	NA
1763	DOCK11	NA	2	NA	12	14	3	NA	NA	NA
1764	DOCK3	3	3	NA	1	NA	NA	NA	NA	NA
1765	DOCK4	1	NA	1	1	NA	1	NA	NA	NA
1766	DOCK5	NA	1	NA	5	NA	NA	NA	NA	NA
1767	DOCK6	NA	1	NA	NA	1	1	NA	NA	NA
1768	DOCK7	15	13	15	25	20	18	1	NA	NA
1769	DOCK9	NA	NA	NA	NA	NA	4	NA	NA	NA
1770	DOHH	1	3	1	NA	NA	NA	NA	NA	NA
1771	DOLPP1	NA	NA	NA	1	1	2	NA	NA	NA
1772	DOPEY1	1	1	1	1	NA	NA	NA	NA	NA
1773	DOPEY2	1	1	1	NA	1	NA	NA	NA	NA
1774	DOS	NA	1	NA	2	NA	1	NA	NA	NA
1775	DOT1L	NA	NA	NA	NA	NA	NA	NA	NA	1
1776	DPAGT1	NA	NA	NA	NA	1	NA	NA	NA	NA
1777	DPCD	1	1	2	NA	1	NA	NA	NA	NA
1778	DPF1	NA	NA	NA	8	4	1	3	NA	1
1779	DPF2	NA	NA	NA	14	14	9	7	4	5
1780	DPF3	NA	NA	NA	2	NA	1	NA	NA	NA
1781	DPH1	NA	1	NA	NA	NA	NA	NA	NA	NA
1782	DPH2	1	NA	1	NA	NA	NA	NA	NA	NA
1783	DPH3	1	1	NA	NA	NA	NA	NA	NA	NA
1784	DPH5	NA	1	2	NA	NA	NA	NA	NA	NA
1785	DPM1	NA	3	3	8	6	7	NA	NA	NA
1786	DPM3	NA	NA	1	2	2	2	NA	NA	NA
1787	DPP10	NA	NA	NA	NA	1	NA	NA	NA	NA
1788	DPP3	24	22	25	3	7	2	NA	NA	NA
1789	DPP7	2	1	5	NA	NA	NA	NA	NA	NA
1790	DPP9	3	3	3	NA	1	NA	NA	NA	NA
1791	DPPA4	NA	NA	NA	3	1	NA	NA	2	NA
1792	DPY19L1	NA	NA	NA	2	NA	2	NA	NA	NA
1793	DPY19L2P1	NA	NA	1	NA	NA	NA	NA	NA	NA
1794	DPY19L3	NA	NA	NA	1	NA	1	NA	NA	NA
1795	DPY30	3	3	3	3	3	3	2	2	2
1796	DPYSL2	22	24	24	24	24	24	10	21	6
1797	DPYSL3	22	22	23	22	22	22	10	15	8
1798	DPYSL4	24	25	25	28	24	23	13	10	2
1799	DPYSL5	23	23	24	27	27	22	11	10	3
1800	DR1	3	1	1	2	2	1	1	NA	1
1801	DRAP1	5	2	3	1	3	3	NA	NA	NA
1802	DRG1	5	7	8	10	9	6	NA	NA	NA
1803	DRG2	4	3	5	NA	NA	NA	NA	NA	NA
1804	DSC2	NA	NA	NA	NA	NA	3	1	1	1
1805	DSC3	NA	NA	NA	NA	NA	1	NA	NA	NA
1806	DSCC1	1	NA	NA	NA	NA	NA	NA	NA	NA
1807	DSCR3	3	2	1	2	1	2	NA	NA	NA
1808	DSG1	NA	NA	NA	NA	NA	1	NA	NA	NA
1809	DSG2	NA	NA	1	NA	NA	13	NA	NA	9
1810	DSN1	NA	NA	NA	1	NA	2	2	NA	NA
1811	DSP	NA	NA	3	NA	NA	56	NA	NA	34
1812	DST	28	29	21	99	49	26	5	1	NA
1813	DSTN	11	10	10	6	5	6	NA	NA	1
1814	DTD1	5	5	5	7	7	6	2	2	1
1815	DTD2	NA	NA	NA	NA	NA	1	NA	NA	NA
1816	DTNA	2	5	1	2	3	1	NA	NA	NA
1817	DTNBP1	1	NA	1	NA	NA	NA	NA	NA	NA
1818	DTX3	2	1	NA	4	3	1	NA	NA	NA
1819	DTYMK	2	1	7	NA	NA	NA	NA	NA	NA
1820	DUOX1	NA	NA	NA	NA	NA	NA	NA	NA	1
1821	DUS1L	1	NA	NA	NA	NA	NA	NA	NA	NA
1822	DUS2	2	1	NA	NA	NA	NA	NA	NA	NA
1823	DUS3L	NA	NA	4	NA	NA	NA	NA	NA	NA
1824	DUSP12	2	1	1	NA	NA	NA	NA	NA	NA
1825	DUSP23	NA	1	NA	NA	NA	NA	NA	NA	NA
1826	DUSP28	1	NA	NA	NA	NA	NA	NA	NA	NA
1827	DUSP3	4	3	5	1	1	NA	NA	NA	NA
1828	DUT	5	4	7	2	2	1	NA	1	NA
1829	DVL2	4	2	6	NA	NA	NA	NA	NA	NA
1830	DVL3	1	NA	1	1	2	NA	NA	NA	NA
1831	DYM	NA	1	1	NA	NA	NA	1	NA	NA
1832	DYNC1H1	209	224	199	248	250	227	86	86	48
1833	DYNC1I1	8	7	3	15	13	4	2	1	NA
1834	DYNC1I2	22	22	22	25	26	23	8	8	7
1835	DYNC1LI1	18	20	17	25	23	21	6	5	4
1836	DYNC1LI2	9	12	16	16	15	16	6	3	2
1837	DYNC2H1	1	1	5	NA	NA	1	NA	NA	NA
1838	DYNLL1	1	1	1	1	1	1	1	1	1
1839	DYNLL2	1	1	1	1	1	1	1	1	1
1840	DYNLRB1	4	4	4	6	6	5	2	2	NA
1841	DYNLT1	3	3	2	3	4	2	NA	NA	NA
1842	DYNLT3	1	1	1	3	2	1	NA	NA	NA
1843	DYRK1A	4	3	1	3	2	2	NA	NA	NA
1844	DYRK1B	NA	NA	NA	NA	NA	NA	1	NA	NA
1845	DYSF	NA	4	NA	NA	NA	NA	NA	NA	NA
1846	DZIP1	NA	NA	NA	NA	NA	1	NA	NA	NA
1847	DZIP1L	NA	1	NA	NA	NA	NA	NA	NA	NA
1848	E2F3	NA	NA	NA	1	NA	NA	NA	NA	NA
1849	E2F4	NA	NA	NA	1	NA	NA	NA	NA	NA
1850	E4F1	NA	NA	NA	NA	NA	1	NA	NA	NA
1851	EARS2	NA	NA	NA	2	2	NA	NA	NA	NA
1852	EBAG9	NA	NA	NA	1	NA	1	NA	NA	NA
1853	EBF1	1	NA	NA	1	2	1	NA	2	NA
1854	EBF2	NA	NA	2	1	1	1	NA	NA	NA
1855	EBF3	3	1	NA	3	4	2	2	1	3
1856	EBNA1BP2	NA	NA	2	3	4	2	1	1	NA
1857	EBP	NA	1	1	1	2	2	NA	NA	NA
1858	ECE1	NA	1	NA	NA	NA	2	NA	NA	NA
1859	ECH1	6	6	6	7	9	10	NA	4	5
1860	ECHDC1	3	3	4	2	3	NA	NA	NA	NA
1861	ECHDC3	NA	NA	NA	1	NA	NA	NA	NA	NA
1862	ECHS1	8	6	7	9	10	5	2	2	1
1863	ECI1	1	1	2	1	2	2	NA	NA	NA
1864	ECI2	NA	NA	NA	5	5	8	NA	NA	NA
1865	ECM29	18	10	20	1	2	8	NA	1	NA
1866	ECSIT	NA	NA	NA	2	4	6	NA	NA	NA
1867	EDC3	4	7	4	1	2	3	NA	NA	NA
1868	EDC4	16	14	16	5	8	7	NA	NA	NA
1869	EDF1	5	3	6	4	4	6	2	1	NA
1870	EDIL3	10	22	17	13	25	26	2	5	10
1871	EDNRB	NA	1	NA	NA	1	NA	NA	NA	NA
1872	EEA1	20	18	11	6	5	27	3	6	15
1873	EED	NA	NA	NA	3	3	2	2	3	NA
1874	EEF1A1	9	10	13	11	11	12	6	7	6
1875	EEF1A2	8	11	10	9	9	10	2	3	1
1876	EEF1B2	8	8	9	7	7	7	3	5	2
1877	EEF1D	11	8	12	8	9	11	2	4	1
1878	EEF1E1	3	2	4	2	1	1	NA	NA	NA
1879	EEF1G	20	24	24	22	22	23	5	8	5
1880	EEF2	44	41	45	36	36	38	8	12	7
1881	EEFSEC	4	2	6	3	2	2	NA	NA	NA
1882	EEPD1	NA	NA	NA	NA	NA	2	NA	NA	NA
1883	EFCAB7	1	NA	NA	NA	NA	NA	NA	NA	NA
1884	EFCC1	NA	NA	1	NA	NA	NA	NA	NA	NA
1885	EFEMP1	NA	NA	1	NA	NA	NA	NA	NA	NA
1886	EFEMP2	NA	NA	1	NA	NA	NA	NA	NA	NA
1887	EFHD1	NA	NA	NA	NA	NA	NA	NA	NA	2
1888	EFHD2	5	4	4	2	3	5	NA	1	NA
1889	EFNB1	NA	NA	NA	1	1	6	NA	NA	1
1890	EFNB2	NA	NA	NA	2	NA	1	NA	NA	NA
1891	EFNB3	1	NA	NA	1	2	5	NA	NA	NA
1892	EFR3B	1	NA	NA	1	2	1	NA	NA	NA
1893	EFS	1	NA	1	NA	NA	NA	NA	NA	NA
1894	EFTUD1	5	5	7	1	NA	NA	NA	NA	NA
1895	EFTUD2	16	8	28	39	40	32	27	32	19
1896	EGFL7	NA	NA	2	NA	NA	1	NA	NA	NA
1897	EGFLAM	NA	NA	1	NA	NA	NA	NA	NA	NA
1898	EGFR	NA	1	NA	NA	2	5	NA	NA	NA
1899	EGLN1	3	NA	2	2	2	4	NA	NA	NA
1900	EHBP1	7	9	8	5	6	4	NA	NA	NA
1901	EHD1	12	15	8	16	11	9	NA	NA	NA
1902	EHD2	NA	NA	NA	NA	NA	2	NA	NA	NA
1903	EHD3	1	3	2	4	4	2	1	NA	NA
1904	EHD4	NA	NA	1	5	3	6	NA	NA	NA
1905	EHHADH	NA	NA	NA	NA	NA	2	NA	NA	NA
1906	EHMT1	NA	NA	NA	25	19	10	11	4	4
1907	EHMT2	NA	NA	NA	13	15	7	5	5	5
1908	EI24	1	NA	NA	1	1	NA	NA	NA	NA
1909	EIF1	NA	NA	1	1	1	4	NA	NA	NA
1910	EIF1AX	5	6	4	NA	4	4	NA	NA	NA
1911	EIF1AY	NA	NA	NA	3	NA	NA	NA	NA	NA
1912	EIF1B	5	2	1	1	1	NA	1	2	1
1913	EIF2A	6	9	18	3	1	3	NA	NA	NA
1914	EIF2AK2	5	5	6	7	6	8	NA	NA	NA
1915	EIF2AK4	1	NA	NA	1	1	NA	NA	NA	NA
1916	EIF2B1	9	4	9	1	NA	1	NA	NA	NA
1917	EIF2B2	10	8	6	2	2	1	NA	NA	NA
1918	EIF2B3	7	10	7	1	NA	NA	NA	NA	NA
1919	EIF2B4	6	5	11	1	1	NA	NA	NA	NA
1920	EIF2B5	2	4	8	1	1	NA	NA	NA	NA
1921	EIF2D	NA	NA	4	NA	NA	2	NA	NA	NA
1922	EIF2S1	15	13	19	9	12	14	NA	NA	1
1923	EIF2S2	15	13	20	16	15	12	1	1	1
1924	EIF2S3	12	14	16	13	11	13	1	4	3
1925	EIF3A	34	28	48	15	14	22	NA	NA	NA
1926	EIF3B	18	15	23	8	5	11	NA	1	1
1927	EIF3C	21	24	27	9	8	8	NA	NA	NA
1928	EIF3D	11	10	12	3	3	4	NA	NA	NA
1929	EIF3E	14	14	14	8	8	8	NA	NA	NA
1930	EIF3F	11	8	10	5	7	9	NA	NA	NA
1931	EIF3G	8	8	9	5	3	4	NA	NA	NA
1932	EIF3H	10	6	9	2	6	5	NA	NA	1
1933	EIF3I	12	9	10	7	4	4	NA	NA	NA
1934	EIF3J	11	11	13	9	11	6	NA	NA	NA
1935	EIF3K	4	5	4	3	1	2	NA	NA	NA
1936	EIF3L	17	17	21	11	9	11	NA	NA	NA
1937	EIF3M	8	9	10	6	2	3	NA	NA	NA
1938	EIF4A1	11	13	15	10	6	11	3	6	7
1939	EIF4A2	9	8	10	7	7	5	NA	NA	NA
1940	EIF4A3	12	8	12	21	18	13	14	12	15
1941	EIF4B	14	8	18	11	9	10	1	NA	NA
1942	EIF4E	8	9	5	7	7	6	NA	NA	NA
1943	EIF4E2	2	1	4	1	NA	NA	NA	NA	NA
1944	EIF4EBP1	1	1	3	NA	NA	NA	NA	NA	NA
1945	EIF4EBP2	3	2	4	NA	NA	NA	NA	NA	NA
1946	EIF4ENIF1	1	NA	1	1	NA	NA	NA	NA	NA
1947	EIF4G1	23	26	30	12	11	17	NA	NA	2
1948	EIF4G2	24	17	23	21	16	23	NA	1	NA
1949	EIF4G3	12	10	7	4	1	3	NA	NA	NA
1950	EIF4H	6	3	6	3	5	5	NA	2	NA
1951	EIF5	18	12	16	14	10	9	NA	1	NA
1952	EIF5A	9	9	12	9	10	11	3	6	4
1953	EIF5B	19	19	28	24	21	24	1	1	NA
1954	EIF6	4	6	6	3	3	4	3	NA	2
1955	ELAC2	6	3	4	2	3	4	NA	NA	NA
1956	ELANE	NA	NA	NA	NA	NA	1	NA	NA	NA
1957	ELAVL1	2	1	4	10	10	11	9	10	9
1958	ELAVL2	4	3	3	3	4	3	4	4	3
1959	ELAVL3	2	3	2	5	6	6	4	4	4
1960	ELAVL4	2	4	1	3	3	3	3	3	2
1961	ELF1	NA	NA	NA	NA	NA	1	NA	NA	NA
1962	ELF2	NA	NA	NA	1	NA	4	NA	NA	NA
1963	ELFN1	NA	NA	NA	NA	2	2	NA	NA	NA
1964	ELMO1	2	2	2	5	2	NA	NA	NA	NA
1965	ELMO2	5	4	4	8	1	6	NA	NA	NA
1966	ELMOD2	3	3	3	2	1	2	NA	NA	NA
1967	ELMSAN1	NA	NA	NA	3	NA	2	NA	NA	NA
1968	ELOF1	NA	NA	NA	1	NA	NA	NA	NA	NA
1969	ELOVL4	NA	NA	NA	NA	NA	1	NA	NA	NA
1970	ELOVL5	NA	NA	NA	1	1	1	NA	NA	NA
1971	ELP2	2	2	1	NA	NA	NA	NA	NA	NA
1972	ELP3	4	1	1	NA	NA	NA	NA	NA	NA
1973	ELP4	NA	NA	2	NA	NA	NA	NA	NA	NA
1974	EMC1	1	3	2	12	11	22	NA	NA	NA
1975	EMC10	NA	1	NA	NA	NA	2	NA	NA	NA
1976	EMC2	NA	NA	NA	6	7	5	NA	NA	1
1977	EMC3	NA	NA	NA	4	6	6	NA	NA	NA
1978	EMC4	NA	NA	NA	1	1	3	NA	NA	NA
1979	EMC6	NA	NA	NA	1	1	1	NA	NA	NA
1980	EMC7	NA	NA	NA	2	4	7	NA	NA	NA
1981	EMC8	1	NA	NA	3	3	4	NA	NA	NA
1982	EMD	2	5	1	6	7	6	NA	NA	NA
1983	EMG1	NA	NA	NA	1	2	1	NA	NA	NA
1984	EMILIN1	NA	NA	5	NA	NA	1	NA	NA	NA
1985	EMILIN2	NA	NA	2	NA	NA	NA	NA	NA	NA
1986	EML1	11	9	6	6	3	1	NA	NA	NA
1987	EML2	1	1	4	NA	NA	NA	NA	NA	NA
1988	EML4	15	16	20	12	8	12	1	3	1
1989	EML6	NA	1	NA	NA	NA	NA	NA	NA	NA
1990	EMP2	NA	NA	NA	NA	NA	1	NA	NA	NA
1991	EMSY	NA	NA	NA	14	6	6	NA	NA	NA
1992	ENAH	13	12	9	8	12	14	1	1	3
1993	ENDOD1	1	7	NA	1	1	4	NA	NA	NA
1994	ENDOV	NA	NA	NA	1	NA	NA	NA	NA	NA
1995	ENGASE	NA	1	NA	4	3	1	NA	NA	NA
1996	ENO1	17	18	19	15	14	13	9	9	8
1997	ENO2	14	15	14	12	9	8	2	9	NA
1998	ENO3	5	4	3	NA	1	1	NA	NA	NA
[truncated: 5,616 more rows]
